# Supplementary material for: Human brucellosis: Widespread information deficiency hinders an understanding of global disease frequency
Source: PLoS Negl Trop Dis. 2022 May 17;16(5):e0010404. doi: 10.1371/journal.pntd.0010404 (PMC9113565; doi:10.1371/journal.pntd.0010404)
Supplement: S1 File — (XLSX) [file pntd.0010404.s001.xlsx]

## Sheet: Sheet1
annual report ReportID	Country ID	year	disease Name	Zoonoses Status	Human Cases
133	LSO	2005	Brucellosis	No information
152	BOL	2005	Brucellosis	No information
168	SGP	2005	Brucellosis	No information
169	GIN	2005	Brucellosis	No information
170	ROU	2005	Brucellosis	No information
177	GUY	2005	Brucellosis	No information
188	EGY	2005	Brucellosis	No information
201	MOZ	2005	Brucellosis	No information
204	BWA	2005	Brucellosis	No information
205	NPL	2005	Brucellosis	No information
210	BEN	2005	Brucellosis	No information
225	GNB	2006	Brucellosis	No information
231	NPL	2006	Brucellosis	No information
245	COL	2005	Brucellosis	No information
246	SEN	2006	Brucellosis	No information
251	ZAF	2005	Brucellosis	No information
253	ARM	2006	Brucellosis	No information
254	SEN	2005	Brucellosis	No information
263	SWZ	2006	Brucellosis	No information
270	COG	2005	Brucellosis	No information
275	CMR	2006	Brucellosis	No information
276	CMR	2005	Brucellosis	No information
278	NAM	2005	Brucellosis	No information
281	NAM	2006	Brucellosis	No information
286	GUF	2006	Brucellosis	No information
287	GUF	2005	Brucellosis	No information
295	PRY	2006	Brucellosis	No information
296	PRY	2005	Brucellosis	No information
300	GLP	2005	Brucellosis	No information
305	BEN	2006	Brucellosis	No information
310	GHA	2005	Brucellosis	No information
315	SDN	2006	Brucellosis	No information
316	SDN	2005	Brucellosis	No information
319	PHL	2006	Brucellosis	No information
321	IDN	2005	Brucellosis	No information
323	UGA	2006	Brucellosis	No information
324	IND	2005	Brucellosis	No information
330	BRB	2005	Brucellosis	No information
333	SGP	2006	Brucellosis	No information
336	GIN	2006	Brucellosis	No information
337	TWN	2006	Brucellosis	No information
338	GHA	2006	Brucellosis	No information
341	PHL	2005	Brucellosis	No information
342	BLR	2006	Brucellosis	No information
350	CYP	2005	Brucellosis	No information
353	JPN	2006	Brucellosis	No information
356	NIC	2006	Brucellosis	No information
358	GNB	2005	Brucellosis	No information
364	MMR	2006	Brucellosis	No information
369	EGY	2006	Brucellosis	No information
399	BOL	2006	Brucellosis	No information
400	LSO	2006	Brucellosis	No information
435	HRV	2006	Brucellosis	No information
436	COG	2006	Brucellosis	No information
437	AUT	2005	Brucellosis	No information
439	BRN	2006	Brucellosis	No information
453	COL	2006	Brucellosis	No information
456	MWI	2006	Brucellosis	No information
475	VUT	2005	Brucellosis	No information
476	VUT	2006	Brucellosis	No information
512	IND	2006	Brucellosis	No information
519	MYS	2007	Brucellosis	No information
521	SWZ	2007	Brucellosis	No information
524	VNM	2006	Brucellosis	No information
528	NGA	2006	Brucellosis	No information
530	LSO	2007	Brucellosis	No information
537	VCT	2006	Brucellosis	No information
542	SEN	2007	Brucellosis	No information
544	NGA	2007	Brucellosis	No information
546	BEN	2007	Brucellosis	No information
549	TGO	2007	Brucellosis	No information
555	GHA	2007	Brucellosis	No information
573	ARM	2007	Brucellosis	No information
576	NCL	2007	Brucellosis	No information
578	BRN	2007	Brucellosis	No information
580	COL	2007	Brucellosis	No information
582	MOZ	2007	Brucellosis	No information
591	VCT	2007	Brucellosis	No information
593	VCT	2005	Brucellosis	No information
599	KWT	2007	Brucellosis	No information
600	JPN	2007	Brucellosis	No information
602	BTN	2006	Brucellosis	No information
605	NAM	2007	Brucellosis	No information
607	KOR	2007	Brucellosis	No information
612	IND	2007	Brucellosis	No information
616	WSM	2006	Brucellosis	No information
617	NPL	2007	Brucellosis	No information
622	BFA	2007	Brucellosis	No information
625	PER	2007	Brucellosis	No information
629	GNB	2007	Brucellosis	No information
636	RWA	2007	Brucellosis	No information
639	DNK	2007	Brucellosis	No information
644	LUX	2007	Brucellosis	No information
652	VNM	2007	Brucellosis	No information
656	ECU	2007	Brucellosis	No information
660	GIN	2007	Brucellosis	No information
665	MLI	2007	Brucellosis	No information
668	GLP	2007	Brucellosis	No information
669	SVK	2007	Brucellosis	No information
670	REU	2007	Brucellosis	No information
673	GUF	2007	Brucellosis	No information
676	SLV	2007	Brucellosis	No information
680	LAO	2007	Brucellosis	No information
694	CIV	2007	Brucellosis	No information
695	REU	2006	Brucellosis	No information
696	BLR	2007	Brucellosis	No information
697	BTN	2007	Brucellosis	No information
702	EGY	2007	Brucellosis	No information
703	BGD	2007	Brucellosis	No information
716	KHM	2007	Brucellosis	No information
717	HKG	2008	Brucellosis	No information
718	JAM	2008	Brucellosis	No information
722	TCD	2008	Brucellosis	No information
724	MYS	2008	Brucellosis	No information
727	LSO	2008	Brucellosis	No information
728	ARE	2008	Brucellosis	No information
736	BGD	2008	Brucellosis	No information
738	REU	2008	Brucellosis	No information
739	MWI	2007	Brucellosis	No information
745	PRY	2008	Brucellosis	No information
752	EST	2008	Brucellosis	No information
753	IDN	2007	Brucellosis	No information
755	IDN	2008	Brucellosis	No information
759	BEN	2008	Brucellosis	No information
761	BRN	2008	Brucellosis	No information
762	SEN	2008	Brucellosis	No information
763	TGO	2008	Brucellosis	No information
765	GHA	2008	Brucellosis	No information
769	SWZ	2008	Brucellosis	No information
772	SDN	2008	Brucellosis	No information
774	SLV	2008	Brucellosis	No information
779	HUN	2008	Brucellosis	No information
780	DJI	2008	Brucellosis	No information
781	PHL	2008	Brucellosis	No information
782	NOR	2008	Brucellosis	No information
787	MDA	2008	Brucellosis	No information
788	EGY	2008	Brucellosis	No information
790	MNG	2008	Brucellosis	No information
794	GUF	2008	Brucellosis	No information
795	MOZ	2008	Brucellosis	No information
796	AGO	2008	Brucellosis	No information
798	MRT	2008	Brucellosis	No information
802	DNK	2008	Brucellosis	No information
809	ECU	2008	Brucellosis	No information
818	UGA	2008	Brucellosis	No information
819	AUT	2008	Brucellosis	No information
822	GUY	2008	Brucellosis	No information
825	NPL	2008	Brucellosis	No information
827	IND	2008	Brucellosis	No information
828	MAR	2008	Brucellosis	No information
830	BLR	2008	Brucellosis	No information
831	BFA	2008	Brucellosis	No information
832	GIN	2008	Brucellosis	No information
834	GNB	2008	Brucellosis	No information
836	BHR	2008	Brucellosis	No information
839	NAM	2008	Brucellosis	No information
846	KHM	2008	Brucellosis	No information
851	LKA	2008	Brucellosis	No information
861	COG	2007	Brucellosis	No information
863	COD	2008	Brucellosis	No information
864	COG	2008	Brucellosis	No information
866	CAN	2008	Brucellosis	No information
869	ZMB	2008	Brucellosis	No information
871	BOL	2008	Brucellosis	No information
885	HTI	2007	Brucellosis	No information
891	KIR	2008	Brucellosis	No information
897	BTN	2008	Brucellosis	No information
903	WSM	2008	Brucellosis	No information
904	VCT	2008	Brucellosis	No information
905	BIH	2007	Brucellosis	No information
907	MDV	2008	Brucellosis	No information
909	COD	2007	Brucellosis	No information
910	MWI	2008	Brucellosis	No information
912	CMR	2008	Brucellosis	No information
916	CIV	2008	Brucellosis	No information
922	NER	2008	Brucellosis	No information
927	HTI	2008	Brucellosis	No information
936	SEN	2009	Brucellosis	No information
938	NOR	2009	Brucellosis	No information
941	DJI	2009	Brucellosis	No information
950	SGP	2009	Brucellosis	No information
958	UGA	2009	Brucellosis	No information
966	GUF	2009	Brucellosis	No information
968	DEU	2009	Brucellosis	No information
971	EST	2009	Brucellosis	No information
973	GAB	2009	Brucellosis	No information
976	TGO	2009	Brucellosis	No information
991	IDN	2009	Brucellosis	No information
1002	MMR	2009	Brucellosis	No information
1004	GNB	2009	Brucellosis	No information
1006	BFA	2009	Brucellosis	No information
1007	PRY	2009	Brucellosis	No information
1013	CMR	2009	Brucellosis	No information
1024	TZA	2009	Brucellosis	No information
1026	MTQ	2009	Brucellosis	No information
1032	EGY	2009	Brucellosis	No information
1034	MRT	2009	Brucellosis	No information
1037	SWZ	2009	Brucellosis	No information
1040	KEN	2009	Brucellosis	No information
1041	GIN	2009	Brucellosis	No information
1050	MDG	2009	Brucellosis	No information
1057	TCD	2009	Brucellosis	No information
1058	BRN	2009	Brucellosis	No information
1059	CIV	2009	Brucellosis	No information
1061	IND	2009	Brucellosis	No information
1063	ROU	2009	Brucellosis	No information
1064	LAO	2009	Brucellosis	No information
1073	GUY	2009	Brucellosis	No information
1074	MWI	2009	Brucellosis	No information
1075	COG	2009	Brucellosis	No information
1084	BTN	2009	Brucellosis	No information
1088	COL	2009	Brucellosis	No information
1089	BLZ	2009	Brucellosis	No information
1090	RWA	2009	Brucellosis	No information
1093	ARE	2009	Brucellosis	No information
1097	PHL	2009	Brucellosis	No information
1099	VUT	2008	Brucellosis	No information
1104	KHM	2009	Brucellosis	No information
1110	AGO	2009	Brucellosis	No information
1111	ECU	2009	Brucellosis	No information
1113	HTI	2009	Brucellosis	No information
1114	WSM	2009	Brucellosis	No information
1115	SAU	2009	Brucellosis	No information
1116	DNK	2009	Brucellosis	No information
1119	CAF	2009	Brucellosis	No information
1123	FSM	2009	Brucellosis	No information
1128	PNG	2009	Brucellosis	No information
1136	FSM	2008	Brucellosis	No information
1138	TON	2008	Brucellosis	No information
1139	PNG	2008	Brucellosis	No information
1140	TON	2009	Brucellosis	No information
1141	SLB	2008	Brucellosis	No information
1144	FJI	2008	Brucellosis	No information
1147	MDV	2009	Brucellosis	No information
1149	NPL	2009	Brucellosis	No information
1150	LBN	2009	Brucellosis	No information
1155	COM	2008	Brucellosis	No information
1169	BGD	2009	Brucellosis	No information
1174	AGO	2010	Brucellosis	No information
1175	SMR	2010	Brucellosis	No information
1184	KOR	2010	Brucellosis	No information
1186	MDG	2010	Brucellosis	No information
1190	MMR	2010	Brucellosis	No information
1199	CAF	2010	Brucellosis	No information
1202	GIN	2010	Brucellosis	No information
1203	MLI	2009	Brucellosis	No information
1205	IDN	2010	Brucellosis	No information
1211	BGD	2010	Brucellosis	No information
1222	THA	2010	Brucellosis	No information
1223	DEU	2010	Brucellosis	No information
1225	SEN	2010	Brucellosis	No information
1226	TCD	2010	Brucellosis	No information
1232	TGO	2010	Brucellosis	No information
1236	GUY	2010	Brucellosis	No information
1238	KHM	2010	Brucellosis	No information
1239	MTQ	2010	Brucellosis	No information
1241	NGA	2010	Brucellosis	No information
1243	LIE	2010	Brucellosis	No information
1247	KEN	2010	Brucellosis	No information
1248	VCT	2010	Brucellosis	No information
1250	SVK	2010	Brucellosis	No information
1252	GAB	2010	Brucellosis	No information
1257	DNK	2010	Brucellosis	No information
1258	MLI	2010	Brucellosis	No information
1265	COG	2010	Brucellosis	No information
1267	MNE	2010	Brucellosis	No information
1269	BGR	2010	Brucellosis	No information
1270	IND	2010	Brucellosis	No information
1275	MOZ	2010	Brucellosis	No information
1276	MRT	2010	Brucellosis	No information
1281	BEN	2010	Brucellosis	No information
1282	EGY	2010	Brucellosis	No information
1295	COL	2010	Brucellosis	No information
1297	BFA	2010	Brucellosis	No information
1299	MWI	2010	Brucellosis	No information
1303	VNM	2010	Brucellosis	No information
1305	UGA	2010	Brucellosis	No information
1306	BTN	2010	Brucellosis	No information
1309	PNG	2010	Brucellosis	No information
1313	PHL	2010	Brucellosis	No information
1317	GNB	2010	Brucellosis	No information
1318	BRB	2010	Brucellosis	No information
1320	RWA	2010	Brucellosis	No information
1321	TZA	2010	Brucellosis	No information
1322	SAU	2010	Brucellosis	No information
1331	SLE	2010	Brucellosis	No information
1342	LAO	2010	Brucellosis	No information
1343	JAM	2010	Brucellosis	No information
1347	HTI	2010	Brucellosis	No information
1348	NAM	2010	Brucellosis	No information
1350	CIV	2010	Brucellosis	No information
1355	WSM	2010	Brucellosis	No information
1361	ZWE	2010	Brucellosis	No information
1362	FJI	2010	Brucellosis	No information
1363	FJI	2009	Brucellosis	No information
1366	CMR	2010	Brucellosis	No information
1372	MUS	2010	Brucellosis	No information
1373	VUT	2010	Brucellosis	No information
1374	PAK	2010	Brucellosis	No information
1376	YEM	2010	Brucellosis	No information
1390	PNG	2011	Brucellosis	No information
1392	NCL	2011	Brucellosis	No information
1396	BWA	2011	Brucellosis	No information
1399	VNM	2011	Brucellosis	No information
1400	GAB	2011	Brucellosis	No information
1401	ECU	2011	Brucellosis	No information
1404	ABW	2011	Brucellosis	No information
1411	GHA	2011	Brucellosis	No information
1414	EGY	2011	Brucellosis	No information
1420	FSM	2011	Brucellosis	No information
1422	SYC	2011	Brucellosis	No information
1423	CIV	2011	Brucellosis	No information
1424	DJI	2011	Brucellosis	No information
1425	MNE	2011	Brucellosis	No information
1426	BEN	2011	Brucellosis	No information
1427	TGO	2011	Brucellosis	No information
1428	THA	2011	Brucellosis	No information
1429	LIE	2011	Brucellosis	No information
1430	MWI	2011	Brucellosis	No information
1431	KHM	2011	Brucellosis	No information
1432	NGA	2011	Brucellosis	No information
1434	SEN	2011	Brucellosis	No information
1436	MLI	2011	Brucellosis	No information
1437	CMR	2011	Brucellosis	No information
1439	MNG	2011	Brucellosis	No information
1440	MMR	2011	Brucellosis	No information
1442	MRT	2011	Brucellosis	No information
1447	MYS	2011	Brucellosis	No information
1455	GIN	2011	Brucellosis	No information
1456	IDN	2011	Brucellosis	No information
1464	GNQ	2011	Brucellosis	No information
1467	SOM	2011	Brucellosis	No information
1473	GBR	2011	Brucellosis	No information
1474	SUR	2009	Brucellosis	No information
1476	LSO	2011	Brucellosis	No information
1478	DNK	2011	Brucellosis	No information
1486	BTN	2011	Brucellosis	No information
1488	BFA	2011	Brucellosis	No information
1492	ITA	2011	Brucellosis	No information
1495	GNB	2011	Brucellosis	No information
1496	NOR	2011	Brucellosis	No information
1499	SVK	2011	Brucellosis	No information
1508	PRY	2011	Brucellosis	No information
1513	UGA	2011	Brucellosis	No information
1515	BGD	2011	Brucellosis	No information
1519	FJI	2011	Brucellosis	No information
1522	NAM	2011	Brucellosis	No information
1528	COD	2011	Brucellosis	No information
1530	MUS	2011	Brucellosis	No information
1532	IND	2011	Brucellosis	No information
1540	MOZ	2011	Brucellosis	No information
1544	ETH	2011	Brucellosis	No information
1548	COG	2011	Brucellosis	No information
1555	COL	2011	Brucellosis	No information
1558	SUR	2010	Brucellosis	No information
1559	SUR	2011	Brucellosis	No information
1560	PHL	2011	Brucellosis	No information
1563	SLV	2011	Brucellosis	No information
1564	SAU	2011	Brucellosis	No information
1565	BLZ	2011	Brucellosis	No information
1567	CAF	2011	Brucellosis	No information
1574	TTO	2011	Brucellosis	No information
1577	WSM	2011	Brucellosis	No information
1578	GUY	2011	Brucellosis	No information
1579	TZA	2011	Brucellosis	No information
1580	TON	2010	Brucellosis	No information
1581	TON	2011	Brucellosis	No information
1583	BHR	2011	Brucellosis	No information
1585	NER	2011	Brucellosis	No information
1587	VUT	2011	Brucellosis	No information
1596	HTI	2011	Brucellosis	No information
1599	JAM	2011	Brucellosis	No information
1692	LIE	2012	Brucellosis	No information
1721	BTN	2012	Brucellosis	No information
1726	SEN	2012	Brucellosis	No information
1740	SUR	2012	Brucellosis	No information
1744	VNM	2012	Brucellosis	No information
1833	FJI	2012	Brucellosis	No information
1835	MWI	2012	Brucellosis	No information
1841	NER	2012	Brucellosis	No information
1854	COL	2012	Brucellosis	No information
1918	GRL	2012	Brucellosis	No information
1924	GIN	2012	Brucellosis	No information
2022	MMR	2012	Brucellosis	No information
2082	TZA	2006	Brucellosis	No information
2088	BEN	2012	Brucellosis	No information
2131	ABW	2012	Brucellosis	No information
2135	IND	2012	Brucellosis	No information
2145	BFA	2012	Brucellosis	No information
2149	DEU	2012	Brucellosis	No information
2180	HTI	2012	Brucellosis	No information
2223	GUY	2012	Brucellosis	No information
2286	YEM	2012	Brucellosis	No information
2298	MDV	2012	Brucellosis	No information
2312	VUT	2012	Brucellosis	No information
2320	TTO	2012	Brucellosis	No information
2322	COD	2012	Brucellosis	No information
2323	MDG	2012	Brucellosis	No information
2325	TON	2012	Brucellosis	No information
2340	PNG	2012	Brucellosis	No information
2359	BRN	2013	Brucellosis	No information
2373	GIN	2013	Brucellosis	No information
2390	PNG	2013	Brucellosis	No information
2396	BHR	2013	Brucellosis	No information
2404	VNM	2013	Brucellosis	No information
2419	GUY	2013	Brucellosis	No information
2424	UGA	2013	Brucellosis	No information
2428	HTI	2013	Brucellosis	No information
2429	ABW	2013	Brucellosis	No information
2449	MDV	2013	Brucellosis	No information
2466	BEN	2013	Brucellosis	No information
2483	SUR	2013	Brucellosis	No information
2495	CAF	2013	Brucellosis	No information
2496	ZWE	2013	Brucellosis	No information
2498	COD	2013	Brucellosis	No information
2499	ZMB	2013	Brucellosis	No information
2513	IND	2013	Brucellosis	No information
2537	COL	2013	Brucellosis	No information
2545	SYC	2013	Brucellosis	No information
2546	MWI	2013	Brucellosis	No information
2548	MDG	2013	Brucellosis	No information
2594	COG	2013	Brucellosis	No information
2595	MMR	2013	Brucellosis	No information
2618	FLK	2008	Brucellosis	No information
2670	AGO	2014	Brucellosis	No information
2683	BTN	2014	Brucellosis	No information
2689	SUR	2014	Brucellosis	No information
2694	MDG	2014	Brucellosis	No information
2695	WSM	2007	Brucellosis	No information
2731	SGP	2014	Brucellosis	No information
2739	IDN	2014	Brucellosis	No information
2751	JAM	2014	Brucellosis	No information
2765	PNG	2014	Brucellosis	No information
2766	VNM	2014	Brucellosis	No information
2809	IND	2014	Brucellosis	No information
2812	COL	2014	Brucellosis	No information
2822	LSO	2014	Brucellosis	No information
2835	MNG	2014	Brucellosis	No information
2848	HTI	2014	Brucellosis	No information
2854	BEN	2014	Brucellosis	No information
2889	COD	2014	Brucellosis	No information
2899	GUY	2014	Brucellosis	No information
2951	CMR	2014	Brucellosis	No information
2956	MWI	2014	Brucellosis	No information
2959	COG	2014	Brucellosis	No information
2970	SVK	2015	Brucellosis	No information
2972	MDG	2015	Brucellosis	No information
2979	PNG	2015	Brucellosis	No information
2997	LSO	2015	Brucellosis	No information
3014	VNM	2015	Brucellosis	No information
3018	SGP	2015	Brucellosis	No information
3104	BEN	2015	Brucellosis	No information
3105	CMR	2015	Brucellosis	No information
3108	HTI	2015	Brucellosis	No information
3110	BFA	2015	Brucellosis	No information
3121	SEN	2015	Brucellosis	No information
3131	GIN	2015	Brucellosis	No information
3138	COD	2015	Brucellosis	No information
3142	PAN	2015	Brucellosis	No information
3147	MLI	2015	Brucellosis	No information
3161	IND	2015	Brucellosis	No information
3170	IDN	2015	Brucellosis	No information
3176	COG	2015	Brucellosis	No information
3187	AGO	2015	Brucellosis	No information
3195	GHA	2015	Brucellosis	No information
3203	LAO	2015	Brucellosis	No information
3236	PNG	2016	Brucellosis	No information
3247	MMR	2016	Brucellosis	No information
3255	VNM	2016	Brucellosis	No information
3273	GIN	2016	Brucellosis	No information
3292	WSM	2016	Brucellosis	No information
3293	WSM	2015	Brucellosis	No information
3294	WSM	2014	Brucellosis	No information
3297	CAF	2016	Brucellosis	No information
3314	HTI	2016	Brucellosis	No information
3323	PAN	2016	Brucellosis	No information
3325	TGO	2016	Brucellosis	No information
3329	GRL	2016	Brucellosis	No information
3330	SEN	2016	Brucellosis	No information
3335	ARE	2016	Brucellosis	No information
3337	BFA	2016	Brucellosis	No information
3371	MYT	2016	Brucellosis	No information
3376	CMR	2016	Brucellosis	No information
3409	LBY	2016	Brucellosis	No information
3412	SGP	2016	Brucellosis	No information
3425	COG	2016	Brucellosis	No information
3428	MLI	2016	Brucellosis	No information
3434	DNK	2016	Brucellosis	No information
3456	GHA	2016	Brucellosis	No information
3460	COD	2016	Brucellosis	No information
3462	JAM	2016	Brucellosis	No information
3463	JAM	2015	Brucellosis	No information
3467	ETH	2016	Brucellosis	No information
3515	COM	2016	Brucellosis	No information
3520	LSO	2016	Brucellosis	No information
3537	CAF	2017	Brucellosis	No information
3539	VNM	2017	Brucellosis	No information
3557	GIN	2017	Brucellosis	No information
3572	BFA	2017	Brucellosis	No information
3635	CIV	2017	Brucellosis	No information
3650	GUF	2017	Brucellosis	No information
3657	FSM	2017	Brucellosis	No information
3659	REU	2017	Brucellosis	No information
3664	SEN	2017	Brucellosis	No information
3693	HTI	2017	Brucellosis	No information
3706	PNG	2017	Brucellosis	No information
3728	GHA	2017	Brucellosis	No information
3730	EGY	2017	Brucellosis	No information
3754	NER	2017	Brucellosis	No information
3761	MWI	2015	Brucellosis	No information
3763	MWI	2016	Brucellosis	No information
3785	TKM	2017	Brucellosis	No information
3802	COD	2017	Brucellosis	No information
3806	MWI	2017	Brucellosis	No information
3807	TTO	2017	Brucellosis	No information
3808	TTO	2014	Brucellosis	No information
3809	TTO	2013	Brucellosis	No information
3810	TTO	2015	Brucellosis	No information
3811	TTO	2016	Brucellosis	No information
3866	NIC	2018	Brucellosis	No information
3867	TCD	2018	Brucellosis	No information
3894	VNM	2018	Brucellosis	No information
3905	LCA	2018	Brucellosis	No information
3913	WSM	2018	Brucellosis	No information
3914	BEN	2017	Brucellosis	No information
3917	AGO	2018	Brucellosis	No information
3946	ZMB	2018	Brucellosis	No information
3949	MWI	2018	Brucellosis	No information
3955	DJI	2018	Brucellosis	No information
3957	HTI	2018	Brucellosis	No information
3978	CAN	2018	Brucellosis	No information
3984	BHS	2018	Brucellosis	No information
4005	IDN	2018	Brucellosis	No information
4039	CIV	2018	Brucellosis	No information
4065	MLI	2018	Brucellosis	No information
4071	GIN	2018	Brucellosis	No information
4079	SOM	2018	Brucellosis	No information
4112	COD	2018	Brucellosis	No information
4158	DJI	2019	Brucellosis	No information
4188	TCD	2019	Brucellosis	No information
4201	HTI	2019	Brucellosis	No information
4206	STP	2019	Brucellosis	No information
4213	CAN	2019	Brucellosis	No information
4220	NIC	2019	Brucellosis	No information
4239	NER	2019	Brucellosis	No information
4251	VNM	2019	Brucellosis	No information
4285	MLI	2019	Brucellosis	No information
4293	ZWE	2019	Brucellosis	No information
4297	COD	2019	Brucellosis	No information
115	LVA	2005	Brucellosis	Absent
122	LUX	2005	Brucellosis	Absent
124	NCL	2005	Brucellosis	Absent
127	NZL	2005	Brucellosis	Absent
129	HRV	2005	Brucellosis	Absent
134	LTU	2005	Brucellosis	Absent
142	LIE	2005	Brucellosis	Absent
166	MLI	2005	Brucellosis	Absent
171	SWZ	2005	Brucellosis	Absent
178	SVN	2005	Brucellosis	Absent
196	NOR	2005	Brucellosis	Absent
197	KNA	2005	Brucellosis	Absent
199	BRN	2005	Brucellosis	Absent
202	VNM	2005	Brucellosis	Absent
209	NZL	2006	Brucellosis	Absent
221	BWA	2006	Brucellosis	Absent
229	EST	2006	Brucellosis	Absent
232	NOR	2006	Brucellosis	Absent
243	MDA	2006	Brucellosis	Absent
244	MDA	2005	Brucellosis	Absent
252	SVK	2006	Brucellosis	Absent
256	FIN	2006	Brucellosis	Absent
266	LVA	2006	Brucellosis	Absent
282	CZE	2006	Brucellosis	Absent
284	SVN	2006	Brucellosis	Absent
291	CAF	2005	Brucellosis	Absent
292	CAF	2006	Brucellosis	Absent
297	EST	2005	Brucellosis	Absent
317	LTU	2006	Brucellosis	Absent
335	SVK	2005	Brucellosis	Absent
367	MLI	2006	Brucellosis	Absent
372	BLZ	2005	Brucellosis	Absent
373	BLZ	2006	Brucellosis	Absent
388	MAR	2005	Brucellosis	Absent
394	LUX	2006	Brucellosis	Absent
396	SLV	2005	Brucellosis	Absent
398	BRB	2006	Brucellosis	Absent
402	LIE	2006	Brucellosis	Absent
423	MDG	2005	Brucellosis	Absent
441	SLV	2006	Brucellosis	Absent
467	GLP	2006	Brucellosis	Absent
474	MUS	2006	Brucellosis	Absent
493	MDG	2006	Brucellosis	Absent
500	JAM	2005	Brucellosis	Absent
501	JAM	2006	Brucellosis	Absent
525	BLZ	2007	Brucellosis	Absent
550	ISL	2007	Brucellosis	Absent
552	LVA	2007	Brucellosis	Absent
559	HND	2007	Brucellosis	Absent
560	LTU	2007	Brucellosis	Absent
565	TWN	2007	Brucellosis	Absent
566	MTQ	2007	Brucellosis	Absent	0
570	BWA	2007	Brucellosis	Absent
572	CZE	2007	Brucellosis	Absent
581	NOR	2007	Brucellosis	Absent
586	LIE	2007	Brucellosis	Absent
590	PHL	2007	Brucellosis	Absent
595	EST	2007	Brucellosis	Absent
608	JAM	2007	Brucellosis	Absent
621	URY	2007	Brucellosis	Absent	0
624	PAN	2007	Brucellosis	Absent
630	GRL	2007	Brucellosis	Absent
645	AND	2007	Brucellosis	Absent
646	PAK	2007	Brucellosis	Absent
657	TTO	2006	Brucellosis	Absent
664	FLK	2007	Brucellosis	Absent
671	SRB	2007	Brucellosis	Absent
674	CYP	2007	Brucellosis	Absent
679	MDG	2007	Brucellosis	Absent
689	PRK	2007	Brucellosis	Absent
710	HUN	2006	Brucellosis	Absent	0
734	NCL	2008	Brucellosis	Absent
754	BLZ	2008	Brucellosis	Absent
758	LVA	2008	Brucellosis	Absent
768	FIN	2008	Brucellosis	Absent
775	BWA	2008	Brucellosis	Absent
776	LTU	2008	Brucellosis	Absent
784	GLP	2008	Brucellosis	Absent
785	GRL	2008	Brucellosis	Absent
806	TWN	2008	Brucellosis	Absent
808	MTQ	2008	Brucellosis	Absent
844	MDG	2008	Brucellosis	Absent
865	LIE	2008	Brucellosis	Absent
870	KWT	2008	Brucellosis	Absent
881	SUR	2006	Brucellosis	Absent
882	SUR	2007	Brucellosis	Absent
884	SUR	2008	Brucellosis	Absent
887	SUR	2005	Brucellosis	Absent
888	ISL	2008	Brucellosis	Absent
889	CYP	2008	Brucellosis	Absent
920	SMR	2008	Brucellosis	Absent
930	LIE	2009	Brucellosis	Absent
932	GRL	2009	Brucellosis	Absent
963	UKR	2009	Brucellosis	Absent
965	CZE	2009	Brucellosis	Absent
967	LTU	2009	Brucellosis	Absent
969	VCT	2009	Brucellosis	Absent
972	CYP	2009	Brucellosis	Absent
975	BWA	2009	Brucellosis	Absent
980	ISL	2009	Brucellosis	Absent
981	SLV	2009	Brucellosis	Absent
984	MOZ	2009	Brucellosis	Absent	0
985	LVA	2009	Brucellosis	Absent
986	HUN	2009	Brucellosis	Absent
992	GLP	2009	Brucellosis	Absent
994	REU	2009	Brucellosis	Absent
996	IRL	2009	Brucellosis	Absent
999	MDA	2009	Brucellosis	Absent
1028	SMR	2009	Brucellosis	Absent
1036	TWN	2009	Brucellosis	Absent
1045	NCL	2009	Brucellosis	Absent
1047	LUX	2009	Brucellosis	Absent
1069	PYF	2009	Brucellosis	Absent
1072	MUS	2009	Brucellosis	Absent
1102	JAM	2009	Brucellosis	Absent
1103	NAM	2009	Brucellosis	Absent
1106	NER	2009	Brucellosis	Absent
1108	BLR	2009	Brucellosis	Absent
1118	SVK	2009	Brucellosis	Absent
1163	PAK	2009	Brucellosis	Absent
1173	ARE	2010	Brucellosis	Absent
1178	BLR	2010	Brucellosis	Absent
1187	NCL	2010	Brucellosis	Absent
1189	MDV	2010	Brucellosis	Absent
1209	BWA	2010	Brucellosis	Absent
1210	FIN	2010	Brucellosis	Absent
1212	EST	2010	Brucellosis	Absent
1224	PAN	2010	Brucellosis	Absent
1229	LTU	2010	Brucellosis	Absent
1230	LVA	2010	Brucellosis	Absent
1231	GLP	2010	Brucellosis	Absent	0
1240	SWZ	2010	Brucellosis	Absent
1253	MDA	2010	Brucellosis	Absent
1256	MLT	2009	Brucellosis	Absent
1259	PYF	2010	Brucellosis	Absent
1272	CYP	2010	Brucellosis	Absent
1273	SVN	2010	Brucellosis	Absent
1277	ISL	2010	Brucellosis	Absent
1283	TWN	2010	Brucellosis	Absent
1288	BRN	2010	Brucellosis	Absent
1290	SYC	2010	Brucellosis	Absent
1296	BLZ	2010	Brucellosis	Absent
1308	BEL	2010	Brucellosis	Absent
1316	REU	2010	Brucellosis	Absent
1319	GUF	2010	Brucellosis	Absent
1326	POL	2010	Brucellosis	Absent
1338	AND	2010	Brucellosis	Absent
1352	COM	2010	Brucellosis	Absent
1356	TTO	2008	Brucellosis	Absent
1358	HUN	2010	Brucellosis	Absent	0
1359	TTO	2010	Brucellosis	Absent
1370	GRL	2010	Brucellosis	Absent
1379	MLT	2010	Brucellosis	Absent
1380	GNQ	2009	Brucellosis	Absent
1381	GNQ	2010	Brucellosis	Absent
1395	NZL	2011	Brucellosis	Absent
1398	MDG	2011	Brucellosis	Absent
1402	BLR	2011	Brucellosis	Absent
1405	GRL	2011	Brucellosis	Absent
1415	EST	2011	Brucellosis	Absent
1416	CZE	2011	Brucellosis	Absent
1417	FIN	2011	Brucellosis	Absent
1418	LTU	2011	Brucellosis	Absent
1419	BRN	2011	Brucellosis	Absent
1435	GLP	2011	Brucellosis	Absent
1441	LVA	2011	Brucellosis	Absent
1459	MLT	2011	Brucellosis	Absent
1461	SMR	2011	Brucellosis	Absent
1470	GUF	2011	Brucellosis	Absent
1475	MDA	2011	Brucellosis	Absent
1479	URY	2011	Brucellosis	Absent	0
1494	MTQ	2011	Brucellosis	Absent
1501	MDV	2011	Brucellosis	Absent
1512	BGR	2011	Brucellosis	Absent
1516	HKG	2011	Brucellosis	Absent
1520	REU	2011	Brucellosis	Absent
1525	PAN	2011	Brucellosis	Absent
1526	SGP	2011	Brucellosis	Absent
1531	BRB	2011	Brucellosis	Absent
1535	ISL	2011	Brucellosis	Absent
1536	BEL	2011	Brucellosis	Absent
1541	HUN	2011	Brucellosis	Absent
1554	COM	2011	Brucellosis	Absent
1562	POL	2011	Brucellosis	Absent
1568	AND	2011	Brucellosis	Absent
1571	CYP	2011	Brucellosis	Absent
1573	PAK	2011	Brucellosis	Absent
1601	PRK	2011	Brucellosis	Absent
1603	KIR	2011	Brucellosis	Absent
1624	AGO	2011	Brucellosis	Absent
1632	AND	2009	Brucellosis	Absent
1689	BRN	2012	Brucellosis	Absent
1702	NZL	2012	Brucellosis	Absent
1730	MTQ	2012	Brucellosis	Absent
1736	PAN	2012	Brucellosis	Absent
1737	JPN	2012	Brucellosis	Absent
1747	CZE	2012	Brucellosis	Absent
1763	EST	2012	Brucellosis	Absent
1764	GUF	2012	Brucellosis	Absent
1780	NCL	2012	Brucellosis	Absent
1781	HKG	2012	Brucellosis	Absent
1793	EGY	2012	Brucellosis	Absent
1796	ARE	2011	Brucellosis	Absent
1800	MDA	2012	Brucellosis	Absent
1805	SGP	2012	Brucellosis	Absent
1807	BLR	2012	Brucellosis	Absent
1810	HUN	2012	Brucellosis	Absent
1819	PER	2012	Brucellosis	Absent
1827	CYP	2012	Brucellosis	Absent
1858	TWN	2012	Brucellosis	Absent
1870	LTU	2012	Brucellosis	Absent
1890	HRV	2012	Brucellosis	Absent
1891	MLT	2012	Brucellosis	Absent
1931	SMR	2012	Brucellosis	Absent
1937	LVA	2012	Brucellosis	Absent
1966	NAM	2012	Brucellosis	Absent
1994	SVN	2012	Brucellosis	Absent
1998	ISL	2012	Brucellosis	Absent
2011	AND	2012	Brucellosis	Absent
2099	ARE	2012	Brucellosis	Absent
2213	LUX	2012	Brucellosis	Absent
2229	POL	2012	Brucellosis	Absent
2257	PAK	2012	Brucellosis	Absent
2318	GLP	2012	Brucellosis	Absent
2326	ROU	2012	Brucellosis	Absent
2334	REU	2012	Brucellosis	Absent
2338	FLK	2012	Brucellosis	Absent
2343	FLK	2009	Brucellosis	Absent
2345	FLK	2005	Brucellosis	Absent
2353	URY	2013	Brucellosis	Absent
2360	FJI	2013	Brucellosis	Absent
2361	REU	2013	Brucellosis	Absent
2363	AND	2005	Brucellosis	Absent
2364	AND	2006	Brucellosis	Absent
2365	AND	2008	Brucellosis	Absent
2371	TWN	2013	Brucellosis	Absent
2372	FIN	2013	Brucellosis	Absent
2377	HUN	2013	Brucellosis	Absent
2385	CZE	2013	Brucellosis	Absent
2389	ARE	2013	Brucellosis	Absent
2391	EST	2013	Brucellosis	Absent
2403	LBN	2013	Brucellosis	Absent
2408	SGP	2013	Brucellosis	Absent
2418	MDA	2013	Brucellosis	Absent
2423	NAM	2013	Brucellosis	Absent
2442	SVN	2013	Brucellosis	Absent
2448	BLZ	2013	Brucellosis	Absent
2450	NCL	2013	Brucellosis	Absent
2453	ROU	2013	Brucellosis	Absent
2456	MLT	2013	Brucellosis	Absent
2464	PAK	2013	Brucellosis	Absent
2467	AND	2013	Brucellosis	Absent
2502	GLP	2013	Brucellosis	Absent
2516	ISL	2013	Brucellosis	Absent
2517	KIR	2013	Brucellosis	Absent
2527	HRV	2013	Brucellosis	Absent
2539	PRY	2013	Brucellosis	Absent
2554	BRB	2013	Brucellosis	Absent
2555	TKM	2013	Brucellosis	Absent
2559	TKM	2012	Brucellosis	Absent
2568	GUF	2013	Brucellosis	Absent
2571	CYP	2013	Brucellosis	Absent
2577	MTQ	2013	Brucellosis	Absent
2580	BLR	2013	Brucellosis	Absent
2592	TCD	2013	Brucellosis	Absent
2600	FLK	2013	Brucellosis	Absent
2634	SMR	2013	Brucellosis	Absent
2658	FSM	2012	Brucellosis	Absent
2661	FSM	2013	Brucellosis	Absent
2664	BRN	2014	Brucellosis	Absent
2665	LIE	2014	Brucellosis	Absent
2673	FRA	2014	Brucellosis	Absent
2674	FLK	2014	Brucellosis	Absent
2676	NCL	2014	Brucellosis	Absent
2677	NZL	2014	Brucellosis	Absent
2678	LTU	2014	Brucellosis	Absent
2680	FIN	2014	Brucellosis	Absent
2681	CZE	2014	Brucellosis	Absent
2684	HUN	2014	Brucellosis	Absent
2687	GLP	2014	Brucellosis	Absent
2691	CAF	2014	Brucellosis	Absent
2693	FJI	2014	Brucellosis	Absent
2698	NAM	2014	Brucellosis	Absent
2699	EST	2014	Brucellosis	Absent
2701	KAZ	2014	Brucellosis	Absent
2702	MDV	2014	Brucellosis	Absent
2716	PHL	2014	Brucellosis	Absent
2717	REU	2014	Brucellosis	Absent
2718	NIC	2014	Brucellosis	Absent
2719	MTQ	2014	Brucellosis	Absent
2728	ARE	2014	Brucellosis	Absent
2746	LVA	2014	Brucellosis	Absent
2749	GUF	2014	Brucellosis	Absent
2755	SVN	2014	Brucellosis	Absent
2756	AND	2014	Brucellosis	Absent
2774	MDA	2014	Brucellosis	Absent
2781	MLT	2014	Brucellosis	Absent
2806	MMR	2014	Brucellosis	Absent
2814	TWN	2014	Brucellosis	Absent
2815	BRB	2014	Brucellosis	Absent
2829	ISL	2014	Brucellosis	Absent
2846	TGO	2014	Brucellosis	Absent
2853	MUS	2014	Brucellosis	Absent
2861	CYP	2014	Brucellosis	Absent
2915	SMR	2014	Brucellosis	Absent
2919	PAK	2014	Brucellosis	Absent
2926	BHR	2014	Brucellosis	Absent
2940	PYF	2014	Brucellosis	Absent
2965	BRN	2015	Brucellosis	Absent
2966	LIE	2015	Brucellosis	Absent
2971	NCL	2015	Brucellosis	Absent
2980	FLK	2015	Brucellosis	Absent
2983	CZE	2015	Brucellosis	Absent
2994	LTU	2015	Brucellosis	Absent
2996	ROU	2015	Brucellosis	Absent
3001	FJI	2015	Brucellosis	Absent
3002	FIN	2015	Brucellosis	Absent
3015	EST	2015	Brucellosis	Absent
3023	SUR	2015	Brucellosis	Absent
3024	BDI	2015	Brucellosis	Absent
3031	TKM	2015	Brucellosis	Absent
3035	ISL	2015	Brucellosis	Absent
3042	BRB	2015	Brucellosis	Absent
3055	CAF	2015	Brucellosis	Absent
3061	LVA	2015	Brucellosis	Absent
3064	IRL	2015	Brucellosis	Absent
3068	CYP	2015	Brucellosis	Absent
3074	AND	2015	Brucellosis	Absent
3076	MDA	2015	Brucellosis	Absent
3089	SOM	2015	Brucellosis	Absent
3091	BHR	2015	Brucellosis	Absent
3093	BHS	2015	Brucellosis	Absent
3109	MUS	2015	Brucellosis	Absent
3119	UGA	2015	Brucellosis	Absent
3126	HRV	2015	Brucellosis	Absent
3127	TGO	2015	Brucellosis	Absent
3128	SVN	2015	Brucellosis	Absent
3150	MLT	2015	Brucellosis	Absent
3158	LBN	2015	Brucellosis	Absent
3159	HUN	2015	Brucellosis	Absent
3162	SMR	2015	Brucellosis	Absent
3172	BLZ	2014	Brucellosis	Absent
3182	VUT	2015	Brucellosis	Absent
3186	TON	2013	Brucellosis	Absent
3192	NIC	2015	Brucellosis	Absent
3199	GUF	2015	Brucellosis	Absent
3209	SLV	2015	Brucellosis	Absent
3215	GLP	2015	Brucellosis	Absent
3216	REU	2015	Brucellosis	Absent
3217	MTQ	2015	Brucellosis	Absent
3219	GUY	2015	Brucellosis	Absent
3220	BLZ	2015	Brucellosis	Absent
3235	NCL	2016	Brucellosis	Absent
3238	BRN	2016	Brucellosis	Absent
3239	LIE	2016	Brucellosis	Absent
3244	NZL	2016	Brucellosis	Absent
3246	MDG	2016	Brucellosis	Absent
3252	URY	2016	Brucellosis	Absent
3260	CYP	2016	Brucellosis	Absent
3261	LTU	2016	Brucellosis	Absent
3269	EST	2016	Brucellosis	Absent
3277	FSM	2010	Brucellosis	Absent
3285	FIN	2016	Brucellosis	Absent
3296	NAM	2016	Brucellosis	Absent
3305	SUR	2016	Brucellosis	Absent
3306	COL	2016	Brucellosis	Absent
3316	SMR	2016	Brucellosis	Absent
3319	MDA	2016	Brucellosis	Absent
3322	NIC	2016	Brucellosis	Absent
3336	LVA	2016	Brucellosis	Absent
3347	BDI	2016	Brucellosis	Absent
3349	FLK	2016	Brucellosis	Absent
3350	TWN	2016	Brucellosis	Absent
3352	BRB	2016	Brucellosis	Absent
3353	MUS	2016	Brucellosis	Absent
3355	BGR	2016	Brucellosis	Absent
3358	ISL	2016	Brucellosis	Absent
3361	GLP	2016	Brucellosis	Absent
3367	REU	2016	Brucellosis	Absent
3372	MTQ	2016	Brucellosis	Absent
3374	SHN	2016	Brucellosis	Absent
3375	SHN	2015	Brucellosis	Absent
3377	GUF	2016	Brucellosis	Absent
3394	BHR	2016	Brucellosis	Absent
3395	PYF	2016	Brucellosis	Absent
3414	AGO	2016	Brucellosis	Absent
3426	HUN	2016	Brucellosis	Absent
3430	TON	2014	Brucellosis	Absent
3431	TON	2015	Brucellosis	Absent
3432	TON	2016	Brucellosis	Absent
3496	RWA	2016	Brucellosis	Absent
3513	SOM	2016	Brucellosis	Absent
3517	BLZ	2016	Brucellosis	Absent
3525	GUY	2016	Brucellosis	Absent
3527	MDG	2017	Brucellosis	Absent
3528	SHN	2017	Brucellosis	Absent
3532	PYF	2017	Brucellosis	Absent
3534	BLZ	2017	Brucellosis	Absent
3535	NCL	2017	Brucellosis	Absent
3541	LTU	2017	Brucellosis	Absent
3542	SUR	2017	Brucellosis	Absent
3544	LIE	2017	Brucellosis	Absent
3566	LAO	2017	Brucellosis	Absent
3574	EST	2017	Brucellosis	Absent
3580	BHR	2017	Brucellosis	Absent
3590	ISL	2017	Brucellosis	Absent
3594	BRN	2017	Brucellosis	Absent
3596	CYP	2017	Brucellosis	Absent
3600	TON	2017	Brucellosis	Absent
3646	FJI	2016	Brucellosis	Absent
3649	BRB	2017	Brucellosis	Absent
3651	MYT	2017	Brucellosis	Absent
3652	GLP	2017	Brucellosis	Absent
3654	FJI	2017	Brucellosis	Absent
3658	MTQ	2017	Brucellosis	Absent
3684	VCT	2017	Brucellosis	Absent
3695	FLK	2017	Brucellosis	Absent
3696	AND	2017	Brucellosis	Absent
3698	LVA	2017	Brucellosis	Absent
3703	BHS	2017	Brucellosis	Absent
3704	BHS	2016	Brucellosis	Absent
3705	JAM	2017	Brucellosis	Absent
3708	HUN	2017	Brucellosis	Absent
3719	TWN	2017	Brucellosis	Absent
3720	BDI	2017	Brucellosis	Absent
3743	COL	2017	Brucellosis	Absent
3751	MUS	2017	Brucellosis	Absent
3758	MDA	2017	Brucellosis	Absent
3766	MNE	2017	Brucellosis	Absent
3792	PAK	2017	Brucellosis	Absent
3839	LTU	2018	Brucellosis	Absent
3843	LIE	2018	Brucellosis	Absent
3852	FJI	2018	Brucellosis	Absent
3854	BWA	2018	Brucellosis	Absent
3856	MDG	2018	Brucellosis	Absent
3859	MEL	2018	Brucellosis	Absent
3860	GRL	2018	Brucellosis	Absent
3864	NAM	2018	Brucellosis	Absent
3869	CYP	2018	Brucellosis	Absent
3872	PAK	2015	Brucellosis	Absent
3873	PAK	2016	Brucellosis	Absent
3876	HUN	2018	Brucellosis	Absent
3880	BHR	2018	Brucellosis	Absent
3881	CYM	2018	Brucellosis	Absent
3884	BFA	2018	Brucellosis	Absent
3886	SUR	2018	Brucellosis	Absent
3901	LVA	2018	Brucellosis	Absent
3904	FIN	2018	Brucellosis	Absent
3929	TON	2018	Brucellosis	Absent
3943	NCL	2018	Brucellosis	Absent
3945	MDA	2018	Brucellosis	Absent
3948	JAM	2018	Brucellosis	Absent
3963	SMR	2018	Brucellosis	Absent
3967	GUY	2018	Brucellosis	Absent
3972	PAK	2018	Brucellosis	Absent
3977	ISL	2018	Brucellosis	Absent
3986	MMR	2018	Brucellosis	Absent
3989	GLP	2018	Brucellosis	Absent
3991	MTQ	2018	Brucellosis	Absent
3992	REU	2018	Brucellosis	Absent
3993	MYT	2018	Brucellosis	Absent
3997	PAN	2018	Brucellosis	Absent
4000	UKR	2018	Brucellosis	Absent
4002	AND	2018	Brucellosis	Absent
4003	SVK	2018	Brucellosis	Absent
4012	IRL	2018	Brucellosis	Absent
4032	MUS	2018	Brucellosis	Absent
4044	GUF	2018	Brucellosis	Absent
4052	TWN	2018	Brucellosis	Absent
4054	SEN	2018	Brucellosis	Absent
4058	COL	2018	Brucellosis	Absent
4062	BDI	2018	Brucellosis	Absent
4072	LAO	2018	Brucellosis	Absent
4075	POL	2018	Brucellosis	Absent
4077	PYF	2018	Brucellosis	Absent
4088	CEU	2017	Brucellosis	Absent
4089	MEL	2017	Brucellosis	Absent
4093	BRN	2018	Brucellosis	Absent
4094	MLT	2018	Brucellosis	Absent
4102	SHN	2018	Brucellosis	Absent
4121	BLZ	2018	Brucellosis	Absent
4133	SMR	2017	Brucellosis	Absent
4146	LIE	2019	Brucellosis	Absent
4154	CYP	2019	Brucellosis	Absent
4159	BHR	2019	Brucellosis	Absent
4172	TWN	2019	Brucellosis	Absent
4181	BLZ	2019	Brucellosis	Absent
4183	LVA	2019	Brucellosis	Absent
4185	FIN	2019	Brucellosis	Absent
4186	NCL	2019	Brucellosis	Absent
4261	MDA	2019	Brucellosis	Absent
4269	ISL	2019	Brucellosis	Absent
4275	AND	2019	Brucellosis	Absent
4276	COL	2019	Brucellosis	Absent
4277	IRL	2019	Brucellosis	Absent
4314	DOM	2019	Brucellosis	Absent
4327	MUS	2019	Brucellosis	Absent
123	BRA	2005	Brucellosis	Disease present (number of cases unknown)
146	TZA	2005	Brucellosis	Disease present (number of cases unknown)
181	DOM	2005	Brucellosis	Disease present (number of cases unknown)
212	BFA	2006	Brucellosis	Disease present (number of cases unknown)
213	BFA	2005	Brucellosis	Disease present (number of cases unknown)
224	NGA	2005	Brucellosis	Disease present (number of cases unknown)
234	ETH	2005	Brucellosis	Disease present (number of cases unknown)
235	ETH	2006	Brucellosis	Disease present (number of cases unknown)
248	CIV	2006	Brucellosis	Disease present (number of cases unknown)
343	IRQ	2005	Brucellosis	Disease present (number of cases unknown)
355	MOZ	2006	Brucellosis	Disease present (number of cases unknown)
382	ERI	2005	Brucellosis	Disease present (number of cases unknown)
389	ZAF	2006	Brucellosis	Disease present (number of cases unknown)
406	IDN	2006	Brucellosis	Disease present (number of cases unknown)
426	PAN	2006	Brucellosis	Disease present (number of cases unknown)
442	AFG	2006	Brucellosis	Disease present (number of cases unknown)
463	RWA	2006	Brucellosis	Disease present (number of cases unknown)
465	TGO	2006	Brucellosis	Disease present (number of cases unknown)
469	DOM	2006	Brucellosis	Disease present (number of cases unknown)
498	BRA	2006	Brucellosis	Disease present (number of cases unknown)
543	LBN	2007	Brucellosis	Disease present (number of cases unknown)
545	ERI	2007	Brucellosis	Disease present (number of cases unknown)
564	LKA	2007	Brucellosis	Disease present (number of cases unknown)
575	SDN	2007	Brucellosis	Disease present (number of cases unknown)
579	TZA	2007	Brucellosis	Disease present (number of cases unknown)
585	DEU	2007	Brucellosis	Disease present (number of cases unknown)
603	ZAF	2007	Brucellosis	Disease present (number of cases unknown)
637	RWA	2005	Brucellosis	Disease present (number of cases unknown)
638	UGA	2007	Brucellosis	Disease present (number of cases unknown)
647	BRA	2007	Brucellosis	Disease present (number of cases unknown)
655	ZWE	2007	Brucellosis	Disease present (number of cases unknown)
659	TTO	2007	Brucellosis	Disease present (number of cases unknown)
667	DOM	2007	Brucellosis	Disease present (number of cases unknown)
682	ETH	2007	Brucellosis	Disease present (number of cases unknown)
692	BOL	2007	Brucellosis	Disease present (number of cases unknown)
723	PER	2008	Brucellosis	Disease present (number of cases unknown)
732	MMR	2008	Brucellosis	Disease present (number of cases unknown)
764	MLI	2008	Brucellosis	Disease present (number of cases unknown)
789	TZA	2008	Brucellosis	Disease present (number of cases unknown)
810	ZAF	2008	Brucellosis	Disease present (number of cases unknown)
821	NGA	2008	Brucellosis	Disease present (number of cases unknown)
847	ERI	2008	Brucellosis	Disease present (number of cases unknown)
854	PYF	2008	Brucellosis	Disease present (number of cases unknown)
856	BRA	2008	Brucellosis	Disease present (number of cases unknown)
868	ETH	2008	Brucellosis	Disease present (number of cases unknown)
878	DOM	2008	Brucellosis	Disease present (number of cases unknown)
899	VNM	2008	Brucellosis	Disease present (number of cases unknown)
926	GTM	2008	Brucellosis	Disease present (number of cases unknown)
931	CPV	2009	Brucellosis	Disease present (number of cases unknown)
933	CPV	2008	Brucellosis	Disease present (number of cases unknown)
962	LSO	2009	Brucellosis	Disease present (number of cases unknown)
988	SOM	2008	Brucellosis	Disease present (number of cases unknown)
1008	GHA	2009	Brucellosis	Disease present (number of cases unknown)
1017	CAF	2007	Brucellosis	Disease present (number of cases unknown)
1018	CAF	2008	Brucellosis	Disease present (number of cases unknown)
1031	BOL	2009	Brucellosis	Disease present (number of cases unknown)
1052	MYS	2009	Brucellosis	Disease present (number of cases unknown)
1086	LKA	2009	Brucellosis	Disease present (number of cases unknown)
1087	ETH	2009	Brucellosis	Disease present (number of cases unknown)
1092	ZAF	2009	Brucellosis	Disease present (number of cases unknown)
1105	VNM	2009	Brucellosis	Disease present (number of cases unknown)
1117	HND	2009	Brucellosis	Disease present (number of cases unknown)
1153	DOM	2009	Brucellosis	Disease present (number of cases unknown)
1159	NGA	2009	Brucellosis	Disease present (number of cases unknown)
1164	ZWE	2009	Brucellosis	Disease present (number of cases unknown)
1167	COD	2009	Brucellosis	Disease present (number of cases unknown)
1185	MYS	2010	Brucellosis	Disease present (number of cases unknown)
1195	LSO	2010	Brucellosis	Disease present (number of cases unknown)
1201	GHA	2010	Brucellosis	Disease present (number of cases unknown)
1228	COD	2010	Brucellosis	Disease present (number of cases unknown)
1237	SDN	2010	Brucellosis	Disease present (number of cases unknown)
1242	ETH	2010	Brucellosis	Disease present (number of cases unknown)
1274	BHR	2009	Brucellosis	Disease present (number of cases unknown)
1286	LKA	2010	Brucellosis	Disease present (number of cases unknown)
1324	BOL	2010	Brucellosis	Disease present (number of cases unknown)
1327	NPL	2010	Brucellosis	Disease present (number of cases unknown)
1340	ZAF	2010	Brucellosis	Disease present (number of cases unknown)
1344	DOM	2010	Brucellosis	Disease present (number of cases unknown)
1351	GTM	2010	Brucellosis	Disease present (number of cases unknown)
1375	BDI	2009	Brucellosis	Disease present (number of cases unknown)
1377	BDI	2010	Brucellosis	Disease present (number of cases unknown)
1378	ERI	2009	Brucellosis	Disease present (number of cases unknown)
1406	NIC	2011	Brucellosis	Disease present (number of cases unknown)
1509	BOL	2011	Brucellosis	Disease present (number of cases unknown)
1510	NPL	2011	Brucellosis	Disease present (number of cases unknown)
1521	LKA	2011	Brucellosis	Disease present (number of cases unknown)
1538	KEN	2011	Brucellosis	Disease present (number of cases unknown)
1569	DOM	2011	Brucellosis	Disease present (number of cases unknown)
1582	ZMB	2011	Brucellosis	Disease present (number of cases unknown)
1734	SWZ	2012	Brucellosis	Disease present (number of cases unknown)
1743	RWA	2011	Brucellosis	Disease present (number of cases unknown)
1792	ETH	2012	Brucellosis	Disease present (number of cases unknown)
1876	SVK	2012	Brucellosis	Disease present (number of cases unknown)
2009	LKA	2012	Brucellosis	Disease present (number of cases unknown)
2058	KEN	2012	Brucellosis	Disease present (number of cases unknown)
2097	BOL	2012	Brucellosis	Disease present (number of cases unknown)
2120	ZAF	2012	Brucellosis	Disease present (number of cases unknown)
2160	NPL	2012	Brucellosis	Disease present (number of cases unknown)
2190	DOM	2012	Brucellosis	Disease present (number of cases unknown)
2207	AFG	2012	Brucellosis	Disease present (number of cases unknown)
2297	RWA	2012	Brucellosis	Disease present (number of cases unknown)
2311	MOZ	2012	Brucellosis	Disease present (number of cases unknown)
2313	ERI	2012	Brucellosis	Disease present (number of cases unknown)
2374	SWZ	2013	Brucellosis	Disease present (number of cases unknown)
2415	LKA	2013	Brucellosis	Disease present (number of cases unknown)
2426	ETH	2013	Brucellosis	Disease present (number of cases unknown)
2440	TGO	2013	Brucellosis	Disease present (number of cases unknown)
2478	ZAF	2013	Brucellosis	Disease present (number of cases unknown)
2486	NPL	2013	Brucellosis	Disease present (number of cases unknown)
2487	SVK	2013	Brucellosis	Disease present (number of cases unknown)
2521	ERI	2013	Brucellosis	Disease present (number of cases unknown)
2522	BOL	2013	Brucellosis	Disease present (number of cases unknown)
2536	GTM	2013	Brucellosis	Disease present (number of cases unknown)
2542	AFG	2013	Brucellosis	Disease present (number of cases unknown)
2572	MOZ	2013	Brucellosis	Disease present (number of cases unknown)
2574	TZA	2013	Brucellosis	Disease present (number of cases unknown)
2575	DOM	2013	Brucellosis	Disease present (number of cases unknown)
2591	RWA	2013	Brucellosis	Disease present (number of cases unknown)
2593	YEM	2013	Brucellosis	Disease present (number of cases unknown)
2686	BRA	2014	Brucellosis	Disease present (number of cases unknown)
2696	PER	2014	Brucellosis	Disease present (number of cases unknown)
2709	NGA	2014	Brucellosis	Disease present (number of cases unknown)
2712	TCD	2014	Brucellosis	Disease present (number of cases unknown)
2720	SWZ	2014	Brucellosis	Disease present (number of cases unknown)
2729	MOZ	2014	Brucellosis	Disease present (number of cases unknown)
2741	ETH	2014	Brucellosis	Disease present (number of cases unknown)
2753	NPL	2014	Brucellosis	Disease present (number of cases unknown)
2802	GNB	2014	Brucellosis	Disease present (number of cases unknown)
2834	TZA	2014	Brucellosis	Disease present (number of cases unknown)
2882	UGA	2014	Brucellosis	Disease present (number of cases unknown)
2887	LKA	2014	Brucellosis	Disease present (number of cases unknown)
2890	AFG	2014	Brucellosis	Disease present (number of cases unknown)
2905	TKM	2014	Brucellosis	Disease present (number of cases unknown)
2968	NGA	2015	Brucellosis	Disease present (number of cases unknown)
3008	NPL	2015	Brucellosis	Disease present (number of cases unknown)
3013	TZA	2015	Brucellosis	Disease present (number of cases unknown)
3017	MMR	2015	Brucellosis	Disease present (number of cases unknown)
3027	SWZ	2015	Brucellosis	Disease present (number of cases unknown)
3032	TCD	2015	Brucellosis	Disease present (number of cases unknown)
3048	GNB	2015	Brucellosis	Disease present (number of cases unknown)
3073	ZWE	2015	Brucellosis	Disease present (number of cases unknown)
3084	ZAF	2015	Brucellosis	Disease present (number of cases unknown)
3095	ETH	2015	Brucellosis	Disease present (number of cases unknown)
3114	MOZ	2015	Brucellosis	Disease present (number of cases unknown)
3143	AFG	2015	Brucellosis	Disease present (number of cases unknown)
3181	BOL	2015	Brucellosis	Disease present (number of cases unknown)
3185	LKA	2015	Brucellosis	Disease present (number of cases unknown)
3208	GTM	2014	Brucellosis	Disease present (number of cases unknown)
3210	GTM	2015	Brucellosis	Disease present (number of cases unknown)
3222	RWA	2015	Brucellosis	Disease present (number of cases unknown)
3266	NGA	2016	Brucellosis	Disease present (number of cases unknown)
3268	DOM	2016	Brucellosis	Disease present (number of cases unknown)
3282	SWZ	2016	Brucellosis	Disease present (number of cases unknown)
3283	TCD	2016	Brucellosis	Disease present (number of cases unknown)
3290	PRY	2016	Brucellosis	Disease present (number of cases unknown)
3298	NPL	2016	Brucellosis	Disease present (number of cases unknown)
3321	GNB	2016	Brucellosis	Disease present (number of cases unknown)
3389	ZWE	2016	Brucellosis	Disease present (number of cases unknown)
3415	MOZ	2016	Brucellosis	Disease present (number of cases unknown)
3439	AFG	2016	Brucellosis	Disease present (number of cases unknown)
3442	TZA	2016	Brucellosis	Disease present (number of cases unknown)
3558	ZAF	2017	Brucellosis	Disease present (number of cases unknown)
3576	NGA	2017	Brucellosis	Disease present (number of cases unknown)
3584	MOZ	2017	Brucellosis	Disease present (number of cases unknown)
3586	GMB	2017	Brucellosis	Disease present (number of cases unknown)
3587	NPL	2017	Brucellosis	Disease present (number of cases unknown)
3609	SOM	2017	Brucellosis	Disease present (number of cases unknown)
3637	TGO	2017	Brucellosis	Disease present (number of cases unknown)
3638	DOM	2017	Brucellosis	Disease present (number of cases unknown)
3645	GNB	2017	Brucellosis	Disease present (number of cases unknown)
3674	ZWE	2017	Brucellosis	Disease present (number of cases unknown)
3686	TCD	2017	Brucellosis	Disease present (number of cases unknown)
3697	CAN	2017	Brucellosis	Disease present (number of cases unknown)
3718	GTM	2016	Brucellosis	Disease present (number of cases unknown)
3727	GTM	2017	Brucellosis	Disease present (number of cases unknown)
3731	TZA	2017	Brucellosis	Disease present (number of cases unknown)
3764	UGA	2017	Brucellosis	Disease present (number of cases unknown)
3765	LKA	2017	Brucellosis	Disease present (number of cases unknown)
3850	ZAF	2018	Brucellosis	Disease present (number of cases unknown)
3865	NPL	2018	Brucellosis	Disease present (number of cases unknown)
3877	LKA	2018	Brucellosis	Disease present (number of cases unknown)
3883	NGA	2018	Brucellosis	Disease present (number of cases unknown)
3891	GMB	2018	Brucellosis	Disease present (number of cases unknown)
3912	LKA	2016	Brucellosis	Disease present (number of cases unknown)
3961	STP	2018	Brucellosis	Disease present (number of cases unknown)
3962	STP	2017	Brucellosis	Disease present (number of cases unknown)
3964	RWA	2018	Brucellosis	Disease present (number of cases unknown)
4006	BEL	2018	Brucellosis	Disease present (number of cases unknown)
4027	ZWE	2018	Brucellosis	Disease present (number of cases unknown)
4045	MOZ	2018	Brucellosis	Disease present (number of cases unknown)
4049	CPV	2018	Brucellosis	Disease present (number of cases unknown)
4070	AFG	2018	Brucellosis	Disease present (number of cases unknown)
4091	UGA	2018	Brucellosis	Disease present (number of cases unknown)
4109	RWA	2017	Brucellosis	Disease present (number of cases unknown)
4148	ZAF	2019	Brucellosis	Disease present (number of cases unknown)
4196	SWZ	2019	Brucellosis	Disease present (number of cases unknown)
4230	UGA	2019	Brucellosis	Disease present (number of cases unknown)
4245	MOZ	2019	Brucellosis	Disease present (number of cases unknown)
4283	NPL	2019	Brucellosis	Disease present (number of cases unknown)
4311	OMN	2019	Brucellosis	Disease present (number of cases unknown)
116	FRA	2005	Brucellosis	Disease present (number of cases known)	40
125	CUB	2005	Brucellosis	Disease present (number of cases known)	12
128	MWI	2005	Brucellosis	Disease present (number of cases known)
130	CHL	2005	Brucellosis	Disease present (number of cases known)	9
131	USA	2005	Brucellosis	Disease present (number of cases known)	106
137	OMN	2005	Brucellosis	Disease present (number of cases known)	113
139	BGR	2005	Brucellosis	Disease present (number of cases known)	23
144	DZA	2005	Brucellosis	Disease present (number of cases known)	8508
145	SCG	2005	Brucellosis	Disease present (number of cases known)	36
155	SWE	2005	Brucellosis	Disease present (number of cases known)	14
159	CHE	2005	Brucellosis	Disease present (number of cases known)	9
160	PYF	2005	Brucellosis	Disease present (number of cases known)	1
163	GRC	2005	Brucellosis	Disease present (number of cases known)	331
164	KOR	2005	Brucellosis	Disease present (number of cases known)	158
165	IRL	2005	Brucellosis	Disease present (number of cases known)	53
167	KWT	2005	Brucellosis	Disease present (number of cases known)	60
172	URY	2005	Brucellosis	Disease present (number of cases known)	5
173	FIN	2005	Brucellosis	Disease present (number of cases known)	1
174	GBR	2005	Brucellosis	Disease present (number of cases known)	7
175	UKR	2005	Brucellosis	Disease present (number of cases known)	1
176	NIC	2005	Brucellosis	Disease present (number of cases known)	7
182	GTM	2005	Brucellosis	Disease present (number of cases known)	1
183	ECU	2005	Brucellosis	Disease present (number of cases known)	6
186	ARG	2005	Brucellosis	Disease present (number of cases known)	284
187	DEU	2005	Brucellosis	Disease present (number of cases known)	31
189	ALB	2005	Brucellosis	Disease present (number of cases known)	700
190	AZE	2005	Brucellosis	Disease present (number of cases known)	425
191	CAN	2005	Brucellosis	Disease present (number of cases known)	10
192	PAN	2005	Brucellosis	Disease present (number of cases known)	4
194	PRT	2005	Brucellosis	Disease present (number of cases known)	170
198	CRI	2005	Brucellosis	Disease present (number of cases known)	16
203	PSE	2005	Brucellosis	Disease present (number of cases known)	126
211	BGR	2006	Brucellosis	Disease present (number of cases known)	11
216	ALB	2006	Brucellosis	Disease present (number of cases known)	879
219	ESP	2006	Brucellosis	Disease present (number of cases known)	324
222	BIH	2005	Brucellosis	Disease present (number of cases known)	137
223	ISR	2005	Brucellosis	Disease present (number of cases known)	135
236	JOR	2006	Brucellosis	Disease present (number of cases known)	132
237	JOR	2005	Brucellosis	Disease present (number of cases known)	132
249	NCL	2006	Brucellosis	Disease present (number of cases known)	1
250	ISR	2006	Brucellosis	Disease present (number of cases known)	131
255	USA	2006	Brucellosis	Disease present (number of cases known)	107
257	DNK	2005	Brucellosis	Disease present (number of cases known)	15
259	FRA	2006	Brucellosis	Disease present (number of cases known)	30
260	TUR	2006	Brucellosis	Disease present (number of cases known)	10790
261	TUR	2005	Brucellosis	Disease present (number of cases known)	14644
262	BEL	2005	Brucellosis	Disease present (number of cases known)	2
267	POL	2005	Brucellosis	Disease present (number of cases known)	5
269	ITA	2005	Brucellosis	Disease present (number of cases known)	421
272	BLR	2005	Brucellosis	Disease present (number of cases known)	2
274	DZA	2006	Brucellosis	Disease present (number of cases known)	8403
277	CHL	2006	Brucellosis	Disease present (number of cases known)	7
283	CZE	2005	Brucellosis	Disease present (number of cases known)	1
299	IRN	2005	Brucellosis	Disease present (number of cases known)	26549
301	QAT	2006	Brucellosis	Disease present (number of cases known)	35
306	PER	2006	Brucellosis	Disease present (number of cases known)	405
307	PER	2005	Brucellosis	Disease present (number of cases known)	481
308	QAT	2005	Brucellosis	Disease present (number of cases known)	26
309	PSE	2006	Brucellosis	Disease present (number of cases known)	54
311	TJK	2005	Brucellosis	Disease present (number of cases known)	1512
313	URY	2006	Brucellosis	Disease present (number of cases known)	4
314	OMN	2006	Brucellosis	Disease present (number of cases known)	69
318	TUN	2005	Brucellosis	Disease present (number of cases known)	284
320	GRC	2006	Brucellosis	Disease present (number of cases known)	284
322	KOR	2006	Brucellosis	Disease present (number of cases known)	215
328	KWT	2006	Brucellosis	Disease present (number of cases known)	35
331	TUN	2006	Brucellosis	Disease present (number of cases known)	460
332	HUN	2005	Brucellosis	Disease present (number of cases known)	1
334	IRL	2006	Brucellosis	Disease present (number of cases known)	29
339	SWE	2006	Brucellosis	Disease present (number of cases known)	4
340	UZB	2005	Brucellosis	Disease present (number of cases known)	555
344	IRQ	2006	Brucellosis	Disease present (number of cases known)	4234
346	NLD	2005	Brucellosis	Disease present (number of cases known)	5
348	KGZ	2006	Brucellosis	Disease present (number of cases known)	2861
349	NLD	2006	Brucellosis	Disease present (number of cases known)	7
351	SCG	2006	Brucellosis	Disease present (number of cases known)	11
352	CHE	2006	Brucellosis	Disease present (number of cases known)	3
354	JPN	2005	Brucellosis	Disease present (number of cases known)	2
357	TJK	2006	Brucellosis	Disease present (number of cases known)	1476
359	PYF	2006	Brucellosis	Disease present (number of cases known)	2
360	AUS	2005	Brucellosis	Disease present (number of cases known)	41
362	HND	2006	Brucellosis	Disease present (number of cases known)	1
363	CRI	2006	Brucellosis	Disease present (number of cases known)	31
370	ESP	2005	Brucellosis	Disease present (number of cases known)	328
371	AUS	2006	Brucellosis	Disease present (number of cases known)	45
374	ARG	2006	Brucellosis	Disease present (number of cases known)	266
376	GBR	2006	Brucellosis	Disease present (number of cases known)	7
377	PRT	2006	Brucellosis	Disease present (number of cases known)	95
385	THA	2005	Brucellosis	Disease present (number of cases known)	31
386	AZE	2006	Brucellosis	Disease present (number of cases known)	434
391	MAR	2006	Brucellosis	Disease present (number of cases known)	5
393	MEX	2005	Brucellosis	Disease present (number of cases known)	3993
395	MEX	2006	Brucellosis	Disease present (number of cases known)	1837
397	UKR	2006	Brucellosis	Disease present (number of cases known)	5
403	DEU	2006	Brucellosis	Disease present (number of cases known)	37
405	GEO	2005	Brucellosis	Disease present (number of cases known)	129
408	GEO	2006	Brucellosis	Disease present (number of cases known)	3
411	THA	2006	Brucellosis	Disease present (number of cases known)	27
425	CAN	2006	Brucellosis	Disease present (number of cases known)	4
427	BIH	2006	Brucellosis	Disease present (number of cases known)	152
431	BHR	2006	Brucellosis	Disease present (number of cases known)	1
448	ITA	2006	Brucellosis	Disease present (number of cases known)	421
455	BEL	2006	Brucellosis	Disease present (number of cases known)	2
458	MKD	2005	Brucellosis	Disease present (number of cases known)	323
459	MKD	2006	Brucellosis	Disease present (number of cases known)	309
468	ROU	2006	Brucellosis	Disease present (number of cases known)	1
478	CHN	2006	Brucellosis	Disease present (number of cases known)	19013
479	CHN	2005	Brucellosis	Disease present (number of cases known)	18416
491	ECU	2006	Brucellosis	Disease present (number of cases known)	5
503	VEN	2005	Brucellosis	Disease present (number of cases known)	12
507	VEN	2006	Brucellosis	Disease present (number of cases known)	17
513	ESP	2007	Brucellosis	Disease present (number of cases known)	246
514	CHL	2007	Brucellosis	Disease present (number of cases known)	1
515	NZL	2007	Brucellosis	Disease present (number of cases known)	4
517	IRL	2007	Brucellosis	Disease present (number of cases known)	29
518	NLD	2007	Brucellosis	Disease present (number of cases known)	5
522	FIN	2007	Brucellosis	Disease present (number of cases known)	2
523	AUS	2007	Brucellosis	Disease present (number of cases known)	40
531	CHE	2007	Brucellosis	Disease present (number of cases known)	1
532	SGP	2007	Brucellosis	Disease present (number of cases known)	1
533	RUS	2007	Brucellosis	Disease present (number of cases known)	296
534	RUS	2006	Brucellosis	Disease present (number of cases known)	420
536	GEO	2007	Brucellosis	Disease present (number of cases known)	152
539	MEX	2007	Brucellosis	Disease present (number of cases known)	2054
540	SVN	2007	Brucellosis	Disease present (number of cases known)	1
541	RUS	2005	Brucellosis	Disease present (number of cases known)	494
551	FRA	2007	Brucellosis	Disease present (number of cases known)	14
553	ALB	2007	Brucellosis	Disease present (number of cases known)	932
554	USA	2007	Brucellosis	Disease present (number of cases known)	137
556	JOR	2007	Brucellosis	Disease present (number of cases known)	217
561	NIC	2007	Brucellosis	Disease present (number of cases known)	2
562	PYF	2007	Brucellosis	Disease present (number of cases known)	4
574	ISR	2007	Brucellosis	Disease present (number of cases known)	173
577	AUT	2007	Brucellosis	Disease present (number of cases known)	1
584	GTM	2007	Brucellosis	Disease present (number of cases known)	10
587	BGR	2007	Brucellosis	Disease present (number of cases known)	57
588	ARG	2007	Brucellosis	Disease present (number of cases known)	189
589	DZA	2007	Brucellosis	Disease present (number of cases known)	7610
592	CRI	2007	Brucellosis	Disease present (number of cases known)	31
594	AZE	2007	Brucellosis	Disease present (number of cases known)	169
597	HKG	2007	Brucellosis	Disease present (number of cases known)	3
598	IRN	2007	Brucellosis	Disease present (number of cases known)	20991
601	TUR	2007	Brucellosis	Disease present (number of cases known)	11803
606	KAZ	2007	Brucellosis	Disease present (number of cases known)	2278
611	TUN	2007	Brucellosis	Disease present (number of cases known)	514
613	KGZ	2007	Brucellosis	Disease present (number of cases known)	4035
618	THA	2007	Brucellosis	Disease present (number of cases known)	5
626	GBR	2007	Brucellosis	Disease present (number of cases known)	6
634	BEL	2007	Brucellosis	Disease present (number of cases known)	3
635	CUB	2007	Brucellosis	Disease present (number of cases known)	11
640	MAR	2007	Brucellosis	Disease present (number of cases known)	24
650	SWE	2007	Brucellosis	Disease present (number of cases known)	8
653	OMN	2007	Brucellosis	Disease present (number of cases known)	88
654	ITA	2007	Brucellosis	Disease present (number of cases known)	72
662	GRC	2007	Brucellosis	Disease present (number of cases known)	153
663	PRT	2007	Brucellosis	Disease present (number of cases known)	75
675	HRV	2007	Brucellosis	Disease present (number of cases known)	2
677	KEN	2007	Brucellosis	Disease present (number of cases known)	66
681	VEN	2007	Brucellosis	Disease present (number of cases known)	27
687	MKD	2007	Brucellosis	Disease present (number of cases known)	380
688	POL	2007	Brucellosis	Disease present (number of cases known)	2
699	AFG	2007	Brucellosis	Disease present (number of cases known)	3015
700	SYR	2007	Brucellosis	Disease present (number of cases known)	39838
709	HUN	2007	Brucellosis	Disease present (number of cases known)	1
713	CHN	2007	Brucellosis	Disease present (number of cases known)	19721
714	MNG	2007	Brucellosis	Disease present (number of cases known)	421
715	TJK	2007	Brucellosis	Disease present (number of cases known)	773
720	BGR	2008	Brucellosis	Disease present (number of cases known)	19
721	NLD	2008	Brucellosis	Disease present (number of cases known)	8
726	NZL	2008	Brucellosis	Disease present (number of cases known)	4
729	IRL	2008	Brucellosis	Disease present (number of cases known)	3
730	KEN	2008	Brucellosis	Disease present (number of cases known)	4585
731	CHL	2008	Brucellosis	Disease present (number of cases known)	8
735	LBN	2008	Brucellosis	Disease present (number of cases known)	157
737	FRA	2008	Brucellosis	Disease present (number of cases known)	21
741	DZA	2008	Brucellosis	Disease present (number of cases known)	5290
744	CZE	2008	Brucellosis	Disease present (number of cases known)	1
748	MNE	2008	Brucellosis	Disease present (number of cases known)	3
749	MNE	2007	Brucellosis	Disease present (number of cases known)	2
751	SGP	2008	Brucellosis	Disease present (number of cases known)	2
756	ARM	2008	Brucellosis	Disease present (number of cases known)	289
757	MKD	2008	Brucellosis	Disease present (number of cases known)	481
760	SVN	2008	Brucellosis	Disease present (number of cases known)	2
766	PRT	2008	Brucellosis	Disease present (number of cases known)	56
767	ISR	2008	Brucellosis	Disease present (number of cases known)	136
770	ITA	2008	Brucellosis	Disease present (number of cases known)	75
771	BEL	2008	Brucellosis	Disease present (number of cases known)	1
777	TUN	2008	Brucellosis	Disease present (number of cases known)	285
778	MEX	2008	Brucellosis	Disease present (number of cases known)	2157
783	ESP	2008	Brucellosis	Disease present (number of cases known)	160
786	THA	2008	Brucellosis	Disease present (number of cases known)	9
791	TUR	2008	Brucellosis	Disease present (number of cases known)	9818
792	QAT	2008	Brucellosis	Disease present (number of cases known)	22
800	URY	2008	Brucellosis	Disease present (number of cases known)	10
801	RUS	2008	Brucellosis	Disease present (number of cases known)	410
803	CHE	2008	Brucellosis	Disease present (number of cases known)	5
805	AZE	2008	Brucellosis	Disease present (number of cases known)	149
807	USA	2008	Brucellosis	Disease present (number of cases known)	91
813	SCG	2008	Brucellosis	Disease present (number of cases known)	4
815	JOR	2008	Brucellosis	Disease present (number of cases known)	111
817	CHN	2008	Brucellosis	Disease present (number of cases known)	27767
820	ALB	2008	Brucellosis	Disease present (number of cases known)	790
823	ARG	2008	Brucellosis	Disease present (number of cases known)	205
835	HND	2008	Brucellosis	Disease present (number of cases known)	11
837	CRI	2008	Brucellosis	Disease present (number of cases known)	51
838	AUS	2008	Brucellosis	Disease present (number of cases known)	40
840	SWE	2008	Brucellosis	Disease present (number of cases known)	8
842	COL	2008	Brucellosis	Disease present (number of cases known)	3
843	IRQ	2007	Brucellosis	Disease present (number of cases known)	971
845	NIC	2008	Brucellosis	Disease present (number of cases known)	1
848	IRQ	2008	Brucellosis	Disease present (number of cases known)	1455
849	HKG	2006	Brucellosis	Disease present (number of cases known)	3
850	HKG	2005	Brucellosis	Disease present (number of cases known)	1
852	GBR	2008	Brucellosis	Disease present (number of cases known)	8
853	HRV	2008	Brucellosis	Disease present (number of cases known)	25
855	GRC	2008	Brucellosis	Disease present (number of cases known)	339
859	SRB	2008	Brucellosis	Disease present (number of cases known)	4
860	KOR	2008	Brucellosis	Disease present (number of cases known)	58
874	GEO	2008	Brucellosis	Disease present (number of cases known)	160
875	PSE	2007	Brucellosis	Disease present (number of cases known)	221
876	PSE	2008	Brucellosis	Disease present (number of cases known)	199
877	SYR	2008	Brucellosis	Disease present (number of cases known)	25315
880	PAN	2008	Brucellosis	Disease present (number of cases known)	2
895	AFG	2008	Brucellosis	Disease present (number of cases known)	746
898	POL	2008	Brucellosis	Disease present (number of cases known)	5
900	KAZ	2008	Brucellosis	Disease present (number of cases known)	2577
902	UKR	2008	Brucellosis	Disease present (number of cases known)	1
911	TJK	2008	Brucellosis	Disease present (number of cases known)	599
944	CHL	2009	Brucellosis	Disease present (number of cases known)	17
945	USA	2009	Brucellosis	Disease present (number of cases known)	124
949	GBR	2009	Brucellosis	Disease present (number of cases known)	17
951	BGR	2009	Brucellosis	Disease present (number of cases known)	4
952	CHN	2009	Brucellosis	Disease present (number of cases known)	35816
953	ISR	2009	Brucellosis	Disease present (number of cases known)	136
954	DZA	2009	Brucellosis	Disease present (number of cases known)	6378
955	TUN	2009	Brucellosis	Disease present (number of cases known)	265
957	HKG	2009	Brucellosis	Disease present (number of cases known)	1
959	MNE	2009	Brucellosis	Disease present (number of cases known)	4
961	FRA	2009	Brucellosis	Disease present (number of cases known)	23
964	ARG	2009	Brucellosis	Disease present (number of cases known)	138
970	NIC	2009	Brucellosis	Disease present (number of cases known)	2
977	FIN	2009	Brucellosis	Disease present (number of cases known)	1
979	NLD	2009	Brucellosis	Disease present (number of cases known)	4
982	ARM	2009	Brucellosis	Disease present (number of cases known)	346
983	GEO	2009	Brucellosis	Disease present (number of cases known)	162
989	SVN	2009	Brucellosis	Disease present (number of cases known)	2
990	URY	2009	Brucellosis	Disease present (number of cases known)	27
995	NZL	2009	Brucellosis	Disease present (number of cases known)	1
997	JPN	2009	Brucellosis	Disease present (number of cases known)	2
998	IRN	2009	Brucellosis	Disease present (number of cases known)	13298
1000	CHE	2009	Brucellosis	Disease present (number of cases known)	14
1001	MEX	2009	Brucellosis	Disease present (number of cases known)	2157
1005	KOR	2009	Brucellosis	Disease present (number of cases known)	24
1009	QAT	2009	Brucellosis	Disease present (number of cases known)	42
1011	MKD	2009	Brucellosis	Disease present (number of cases known)	287
1012	SDN	2009	Brucellosis	Disease present (number of cases known)	882
1015	BIH	2008	Brucellosis	Disease present (number of cases known)	1014
1016	BIH	2009	Brucellosis	Disease present (number of cases known)	458
1019	OMN	2009	Brucellosis	Disease present (number of cases known)	70
1021	ALB	2009	Brucellosis	Disease present (number of cases known)	146
1022	SRB	2009	Brucellosis	Disease present (number of cases known)	10
1029	HRV	2009	Brucellosis	Disease present (number of cases known)	3
1030	AFG	2009	Brucellosis	Disease present (number of cases known)	823
1033	CRI	2009	Brucellosis	Disease present (number of cases known)	24
1035	THA	2009	Brucellosis	Disease present (number of cases known)	4
1039	ITA	2009	Brucellosis	Disease present (number of cases known)	23
1042	SWE	2009	Brucellosis	Disease present (number of cases known)	7
1043	PER	2009	Brucellosis	Disease present (number of cases known)	555
1048	BRA	2009	Brucellosis	Disease present (number of cases known)	22
1049	POL	2009	Brucellosis	Disease present (number of cases known)	2
1053	ESP	2009	Brucellosis	Disease present (number of cases known)	152
1054	TJK	2009	Brucellosis	Disease present (number of cases known)	708
1056	TUR	2009	Brucellosis	Disease present (number of cases known)	9324
1060	AZE	2009	Brucellosis	Disease present (number of cases known)	153
1066	BEL	2009	Brucellosis	Disease present (number of cases known)	1
1067	MAR	2009	Brucellosis	Disease present (number of cases known)	20
1068	PAN	2009	Brucellosis	Disease present (number of cases known)	1
1071	AUT	2009	Brucellosis	Disease present (number of cases known)	3
1081	VEN	2008	Brucellosis	Disease present (number of cases known)	58
1085	RUS	2009	Brucellosis	Disease present (number of cases known)	409
1094	PRT	2009	Brucellosis	Disease present (number of cases known)	81
1096	JOR	2009	Brucellosis	Disease present (number of cases known)	130
1098	VEN	2009	Brucellosis	Disease present (number of cases known)	24
1101	AUS	2009	Brucellosis	Disease present (number of cases known)	30
1107	CUB	2009	Brucellosis	Disease present (number of cases known)	24
1109	GTM	2009	Brucellosis	Disease present (number of cases known)	10
1146	GRC	2009	Brucellosis	Disease present (number of cases known)	114
1148	PSE	2009	Brucellosis	Disease present (number of cases known)	195
1154	KAZ	2009	Brucellosis	Disease present (number of cases known)	2110
1170	SYR	2009	Brucellosis	Disease present (number of cases known)	4872
1176	MKD	2010	Brucellosis	Disease present (number of cases known)	168
1177	CHN	2010	Brucellosis	Disease present (number of cases known)	33772
1179	AFG	2010	Brucellosis	Disease present (number of cases known)	30
1182	FRA	2010	Brucellosis	Disease present (number of cases known)	20
1188	ESP	2010	Brucellosis	Disease present (number of cases known)	106
1194	CHL	2010	Brucellosis	Disease present (number of cases known)	5
1198	MEX	2010	Brucellosis	Disease present (number of cases known)	2599
1200	ECU	2010	Brucellosis	Disease present (number of cases known)	2
1206	SWE	2010	Brucellosis	Disease present (number of cases known)	12
1207	NLD	2010	Brucellosis	Disease present (number of cases known)	6
1208	NZL	2010	Brucellosis	Disease present (number of cases known)	1
1213	NIC	2010	Brucellosis	Disease present (number of cases known)	1
1214	ARM	2010	Brucellosis	Disease present (number of cases known)	295
1215	TUR	2010	Brucellosis	Disease present (number of cases known)	7658
1216	GEO	2010	Brucellosis	Disease present (number of cases known)	198
1234	PRY	2010	Brucellosis	Disease present (number of cases known)	1
1235	IRL	2010	Brucellosis	Disease present (number of cases known)	2
1244	USA	2010	Brucellosis	Disease present (number of cases known)	127
1245	CZE	2010	Brucellosis	Disease present (number of cases known)	1
1246	DZA	2010	Brucellosis	Disease present (number of cases known)	8445
1249	PSE	2010	Brucellosis	Disease present (number of cases known)	206
1254	ARG	2010	Brucellosis	Disease present (number of cases known)	279
1255	HKG	2010	Brucellosis	Disease present (number of cases known)	1
1260	MNG	2010	Brucellosis	Disease present (number of cases known)	412
1261	RUS	2010	Brucellosis	Disease present (number of cases known)	431
1262	NOR	2010	Brucellosis	Disease present (number of cases known)	2
1264	ITA	2010	Brucellosis	Disease present (number of cases known)	10
1266	ISR	2010	Brucellosis	Disease present (number of cases known)	136
1268	SYR	2010	Brucellosis	Disease present (number of cases known)	3520
1271	URY	2010	Brucellosis	Disease present (number of cases known)	15
1278	AZE	2010	Brucellosis	Disease present (number of cases known)	366
1279	PRT	2010	Brucellosis	Disease present (number of cases known)	86
1284	TJK	2010	Brucellosis	Disease present (number of cases known)	922
1287	QAT	2010	Brucellosis	Disease present (number of cases known)	25
1291	CHE	2010	Brucellosis	Disease present (number of cases known)	5
1292	BIH	2010	Brucellosis	Disease present (number of cases known)	168
1293	JOR	2010	Brucellosis	Disease present (number of cases known)	129
1294	BRA	2010	Brucellosis	Disease present (number of cases known)	26
1298	OMN	2010	Brucellosis	Disease present (number of cases known)	94
1304	ROU	2010	Brucellosis	Disease present (number of cases known)	2
1310	IRQ	2010	Brucellosis	Disease present (number of cases known)	4787
1311	CRI	2010	Brucellosis	Disease present (number of cases known)	22
1314	KWT	2010	Brucellosis	Disease present (number of cases known)	58
1325	HRV	2010	Brucellosis	Disease present (number of cases known)	3
1328	SRB	2010	Brucellosis	Disease present (number of cases known)	4
1329	PER	2010	Brucellosis	Disease present (number of cases known)	375
1330	AUS	2010	Brucellosis	Disease present (number of cases known)	25
1332	JPN	2010	Brucellosis	Disease present (number of cases known)	2
1333	MAR	2010	Brucellosis	Disease present (number of cases known)	15
1334	CUB	2010	Brucellosis	Disease present (number of cases known)	19
1336	TUN	2010	Brucellosis	Disease present (number of cases known)	371
1337	HND	2010	Brucellosis	Disease present (number of cases known)	4
1341	UKR	2010	Brucellosis	Disease present (number of cases known)	13324
1345	AUT	2010	Brucellosis	Disease present (number of cases known)	3
1349	ALB	2010	Brucellosis	Disease present (number of cases known)	149
1354	SLV	2010	Brucellosis	Disease present (number of cases known)	4
1360	KAZ	2010	Brucellosis	Disease present (number of cases known)	2153
1367	GRC	2010	Brucellosis	Disease present (number of cases known)	97
1368	VEN	2010	Brucellosis	Disease present (number of cases known)	13
1369	IRN	2010	Brucellosis	Disease present (number of cases known)	11605
1388	SWE	2011	Brucellosis	Disease present (number of cases known)	11
1393	MKD	2011	Brucellosis	Disease present (number of cases known)	96
1397	CHN	2011	Brucellosis	Disease present (number of cases known)	38151
1403	TUR	2011	Brucellosis	Disease present (number of cases known)	7177
1408	ESP	2011	Brucellosis	Disease present (number of cases known)	100
1409	PRT	2011	Brucellosis	Disease present (number of cases known)	85
1410	TUN	2011	Brucellosis	Disease present (number of cases known)	368
1412	ISR	2011	Brucellosis	Disease present (number of cases known)	127
1413	AFG	2011	Brucellosis	Disease present (number of cases known)	48
1421	JPN	2011	Brucellosis	Disease present (number of cases known)	2
1438	IRL	2011	Brucellosis	Disease present (number of cases known)	1
1443	KOR	2011	Brucellosis	Disease present (number of cases known)	31
1444	PER	2011	Brucellosis	Disease present (number of cases known)	71
1451	KGZ	2011	Brucellosis	Disease present (number of cases known)	4402
1453	KGZ	2009	Brucellosis	Disease present (number of cases known)	3619
1454	KGZ	2010	Brucellosis	Disease present (number of cases known)	3977
1457	TWN	2011	Brucellosis	Disease present (number of cases known)	5
1458	PSE	2011	Brucellosis	Disease present (number of cases known)	179
1465	GEO	2011	Brucellosis	Disease present (number of cases known)	167
1466	NLD	2011	Brucellosis	Disease present (number of cases known)	1
1468	BIH	2011	Brucellosis	Disease present (number of cases known)	72
1469	ARG	2011	Brucellosis	Disease present (number of cases known)	323
1471	UKR	2011	Brucellosis	Disease present (number of cases known)	2
1472	AZE	2011	Brucellosis	Disease present (number of cases known)	426
1477	SVN	2011	Brucellosis	Disease present (number of cases known)	1
1487	SWZ	2011	Brucellosis	Disease present (number of cases known)	1
1489	SDN	2011	Brucellosis	Disease present (number of cases known)	27
1490	MEX	2011	Brucellosis	Disease present (number of cases known)	3472
1491	AUS	2011	Brucellosis	Disease present (number of cases known)	40
1493	FRA	2011	Brucellosis	Disease present (number of cases known)	21
1497	CHL	2011	Brucellosis	Disease present (number of cases known)	4
1498	HRV	2011	Brucellosis	Disease present (number of cases known)	2
1507	RUS	2011	Brucellosis	Disease present (number of cases known)	486
1514	QAT	2011	Brucellosis	Disease present (number of cases known)	31
1517	OMN	2011	Brucellosis	Disease present (number of cases known)	126
1518	GTM	2011	Brucellosis	Disease present (number of cases known)	2
1523	KWT	2011	Brucellosis	Disease present (number of cases known)	84
1527	SYR	2011	Brucellosis	Disease present (number of cases known)	2860
1529	ROU	2011	Brucellosis	Disease present (number of cases known)	1
1533	LUX	2011	Brucellosis	Disease present (number of cases known)	1
1534	CHE	2011	Brucellosis	Disease present (number of cases known)	8
1537	DZA	2011	Brucellosis	Disease present (number of cases known)	4445
1539	ARM	2011	Brucellosis	Disease present (number of cases known)	250
1542	SRB	2011	Brucellosis	Disease present (number of cases known)	4
1543	JOR	2011	Brucellosis	Disease present (number of cases known)	119
1545	BRA	2011	Brucellosis	Disease present (number of cases known)	25
1547	CRI	2011	Brucellosis	Disease present (number of cases known)	20
1549	CUB	2011	Brucellosis	Disease present (number of cases known)	10
1550	ZAF	2011	Brucellosis	Disease present (number of cases known)	26
1551	CAN	2011	Brucellosis	Disease present (number of cases known)	8
1552	USA	2011	Brucellosis	Disease present (number of cases known)	107
1553	AUT	2011	Brucellosis	Disease present (number of cases known)	4
1556	PYF	2011	Brucellosis	Disease present (number of cases known)	2
1557	TJK	2011	Brucellosis	Disease present (number of cases known)	991
1561	MAR	2011	Brucellosis	Disease present (number of cases known)	16
1566	SRB	2006	Brucellosis	Disease present (number of cases known)	2
1570	IRN	2011	Brucellosis	Disease present (number of cases known)	12428
1572	ALB	2011	Brucellosis	Disease present (number of cases known)	440
1575	GRC	2011	Brucellosis	Disease present (number of cases known)	100
1598	IRQ	2011	Brucellosis	Disease present (number of cases known)	5006
1600	KAZ	2011	Brucellosis	Disease present (number of cases known)	1800
1694	CHN	2012	Brucellosis	Disease present (number of cases known)	39515
1695	SWE	2012	Brucellosis	Disease present (number of cases known)	13
1698	URY	2012	Brucellosis	Disease present (number of cases known)	6
1699	KOR	2012	Brucellosis	Disease present (number of cases known)	19
1700	MKD	2012	Brucellosis	Disease present (number of cases known)	82
1703	MYS	2012	Brucellosis	Disease present (number of cases known)	12
1710	FIN	2012	Brucellosis	Disease present (number of cases known)	1
1711	VEN	2011	Brucellosis	Disease present (number of cases known)	9
1713	AUS	2012	Brucellosis	Disease present (number of cases known)	25
1761	TUR	2012	Brucellosis	Disease present (number of cases known)	6759
1762	GEO	2012	Brucellosis	Disease present (number of cases known)	133
1765	PRT	2012	Brucellosis	Disease present (number of cases known)	47
1775	BIH	2012	Brucellosis	Disease present (number of cases known)	68
1789	USA	2012	Brucellosis	Disease present (number of cases known)	123
1799	KWT	2012	Brucellosis	Disease present (number of cases known)	151
1801	DZA	2012	Brucellosis	Disease present (number of cases known)	5298
1803	SDN	2012	Brucellosis	Disease present (number of cases known)	457
1817	TUN	2012	Brucellosis	Disease present (number of cases known)	278
1818	ESP	2012	Brucellosis	Disease present (number of cases known)	83
1831	BGR	2012	Brucellosis	Disease present (number of cases known)	1
1834	NLD	2012	Brucellosis	Disease present (number of cases known)	2
1932	UKR	2012	Brucellosis	Disease present (number of cases known)	1
1933	IRL	2012	Brucellosis	Disease present (number of cases known)	2
1949	PSE	2012	Brucellosis	Disease present (number of cases known)	148
1961	ARG	2012	Brucellosis	Disease present (number of cases known)	246
1973	MNE	2012	Brucellosis	Disease present (number of cases known)	1
1981	ITA	2012	Brucellosis	Disease present (number of cases known)	9
1983	AZE	2012	Brucellosis	Disease present (number of cases known)	275
1985	GBR	2012	Brucellosis	Disease present (number of cases known)	15
1986	NOR	2012	Brucellosis	Disease present (number of cases known)	4
2004	HND	2012	Brucellosis	Disease present (number of cases known)	1
2006	QAT	2012	Brucellosis	Disease present (number of cases known)	24
2007	PYF	2012	Brucellosis	Disease present (number of cases known)	3
2021	HND	2011	Brucellosis	Disease present (number of cases known)	1
2038	CHE	2012	Brucellosis	Disease present (number of cases known)	3
2044	ISR	2012	Brucellosis	Disease present (number of cases known)	183
2074	PRY	2012	Brucellosis	Disease present (number of cases known)	1
2087	BEL	2012	Brucellosis	Disease present (number of cases known)	2
2098	SYR	2012	Brucellosis	Disease present (number of cases known)	1452
2110	BRA	2012	Brucellosis	Disease present (number of cases known)	91
2112	GTM	2012	Brucellosis	Disease present (number of cases known)	3
2116	CRI	2012	Brucellosis	Disease present (number of cases known)	21
2125	BLZ	2012	Brucellosis	Disease present (number of cases known)	2
2129	SRB	2012	Brucellosis	Disease present (number of cases known)	1
2132	MAR	2012	Brucellosis	Disease present (number of cases known)	1
2138	JOR	2012	Brucellosis	Disease present (number of cases known)	96
2146	CHL	2012	Brucellosis	Disease present (number of cases known)	5
2148	MEX	2012	Brucellosis	Disease present (number of cases known)	3397
2164	KAZ	2012	Brucellosis	Disease present (number of cases known)	1509
2169	GRC	2012	Brucellosis	Disease present (number of cases known)	123
2182	ARM	2012	Brucellosis	Disease present (number of cases known)	226
2186	IRN	2012	Brucellosis	Disease present (number of cases known)	8610
2187	AUT	2012	Brucellosis	Disease present (number of cases known)	3
2220	RUS	2012	Brucellosis	Disease present (number of cases known)	465
2224	OMN	2012	Brucellosis	Disease present (number of cases known)	148
2228	IRQ	2012	Brucellosis	Disease present (number of cases known)	3668
2287	ERI	2011	Brucellosis	Disease present (number of cases known)	17
2291	VEN	2012	Brucellosis	Disease present (number of cases known)	1
2314	CUB	2012	Brucellosis	Disease present (number of cases known)	44
2316	KGZ	2012	Brucellosis	Disease present (number of cases known)	2296
2321	KGZ	2005	Brucellosis	Disease present (number of cases known)	787
2331	ALB	2012	Brucellosis	Disease present (number of cases known)	422
2349	MKD	2013	Brucellosis	Disease present (number of cases known)	36
2350	SWE	2013	Brucellosis	Disease present (number of cases known)	10
2351	NZL	2013	Brucellosis	Disease present (number of cases known)	1
2362	TUN	2013	Brucellosis	Disease present (number of cases known)	140
2369	ESP	2013	Brucellosis	Disease present (number of cases known)	103
2370	PER	2013	Brucellosis	Disease present (number of cases known)	412
2380	GEO	2013	Brucellosis	Disease present (number of cases known)	175
2382	THA	2013	Brucellosis	Disease present (number of cases known)	3
2384	AUS	2013	Brucellosis	Disease present (number of cases known)	15
2393	CAN	2013	Brucellosis	Disease present (number of cases known)	19
2394	EGY	2013	Brucellosis	Disease present (number of cases known)	3951
2395	PSE	2013	Brucellosis	Disease present (number of cases known)	244
2397	TUR	2013	Brucellosis	Disease present (number of cases known)	7225
2400	KOR	2013	Brucellosis	Disease present (number of cases known)	17
2406	LVA	2013	Brucellosis	Disease present (number of cases known)	1
2407	KEN	2013	Brucellosis	Disease present (number of cases known)	84775
2411	UKR	2013	Brucellosis	Disease present (number of cases known)	2
2416	NLD	2013	Brucellosis	Disease present (number of cases known)	5
2420	IRL	2013	Brucellosis	Disease present (number of cases known)	1
2421	HKG	2013	Brucellosis	Disease present (number of cases known)	1
2425	BIH	2013	Brucellosis	Disease present (number of cases known)	88
2431	ARG	2013	Brucellosis	Disease present (number of cases known)	197
2432	DZA	2013	Brucellosis	Disease present (number of cases known)	4170
2435	MYS	2013	Brucellosis	Disease present (number of cases known)	3
2436	IRQ	2013	Brucellosis	Disease present (number of cases known)	2009
2437	PRT	2013	Brucellosis	Disease present (number of cases known)	35
2439	ISR	2013	Brucellosis	Disease present (number of cases known)	336
2444	BGR	2013	Brucellosis	Disease present (number of cases known)	1
2447	DEU	2013	Brucellosis	Disease present (number of cases known)	28
2454	KAZ	2013	Brucellosis	Disease present (number of cases known)	1443
2455	AUT	2013	Brucellosis	Disease present (number of cases known)	6
2470	NIC	2013	Brucellosis	Disease present (number of cases known)	1
2472	CHE	2013	Brucellosis	Disease present (number of cases known)	5
2477	USA	2013	Brucellosis	Disease present (number of cases known)	120
2480	RUS	2013	Brucellosis	Disease present (number of cases known)	342
2482	CHL	2013	Brucellosis	Disease present (number of cases known)	3
2484	GBR	2013	Brucellosis	Disease present (number of cases known)	15
2491	BEL	2013	Brucellosis	Disease present (number of cases known)	5
2500	KGZ	2013	Brucellosis	Disease present (number of cases known)	1363
2501	SRB	2013	Brucellosis	Disease present (number of cases known)	6
2503	LTU	2013	Brucellosis	Disease present (number of cases known)	2
2511	FRA	2013	Brucellosis	Disease present (number of cases known)	9
2531	BRA	2013	Brucellosis	Disease present (number of cases known)	35
2534	CRI	2013	Brucellosis	Disease present (number of cases known)	20
2535	AZE	2013	Brucellosis	Disease present (number of cases known)	225
2547	OMN	2013	Brucellosis	Disease present (number of cases known)	192
2549	KWT	2013	Brucellosis	Disease present (number of cases known)	121
2558	GRC	2013	Brucellosis	Disease present (number of cases known)	159
2560	NOR	2013	Brucellosis	Disease present (number of cases known)	2
2562	IRN	2013	Brucellosis	Disease present (number of cases known)	18260
2563	JOR	2013	Brucellosis	Disease present (number of cases known)	158
2569	MEX	2013	Brucellosis	Disease present (number of cases known)	2794
2570	CHN	2013	Brucellosis	Disease present (number of cases known)	43486
2576	MAR	2013	Brucellosis	Disease present (number of cases known)	3
2578	PAN	2013	Brucellosis	Disease present (number of cases known)	2
2584	CUB	2013	Brucellosis	Disease present (number of cases known)	73
2587	POL	2013	Brucellosis	Disease present (number of cases known)	1
2589	JPN	2013	Brucellosis	Disease present (number of cases known)	2
2590	QAT	2013	Brucellosis	Disease present (number of cases known)	53
2599	PYF	2013	Brucellosis	Disease present (number of cases known)	1
2605	ALB	2013	Brucellosis	Disease present (number of cases known)	301
2615	ARM	2013	Brucellosis	Disease present (number of cases known)	219
2616	HND	2013	Brucellosis	Disease present (number of cases known)	3
2628	SYR	2013	Brucellosis	Disease present (number of cases known)	9273
2632	MNE	2013	Brucellosis	Disease present (number of cases known)	1
2643	VEN	2013	Brucellosis	Disease present (number of cases known)	3
2671	TUR	2014	Brucellosis	Disease present (number of cases known)	4475
2679	AUS	2014	Brucellosis	Disease present (number of cases known)	17
2703	ROU	2014	Brucellosis	Disease present (number of cases known)	2
2704	URY	2014	Brucellosis	Disease present (number of cases known)	3
2706	HKG	2014	Brucellosis	Disease present (number of cases known)	2
2707	EGY	2014	Brucellosis	Disease present (number of cases known)	3756
2710	CHN	2014	Brucellosis	Disease present (number of cases known)	57222
2713	KOR	2014	Brucellosis	Disease present (number of cases known)	17
2714	NLD	2014	Brucellosis	Disease present (number of cases known)	1
2726	BIH	2014	Brucellosis	Disease present (number of cases known)	126
2727	TUN	2014	Brucellosis	Disease present (number of cases known)	409
2732	THA	2014	Brucellosis	Disease present (number of cases known)	5
2733	IRQ	2014	Brucellosis	Disease present (number of cases known)	674
2734	IRQ	2009	Brucellosis	Disease present (number of cases known)	2173
2736	OMN	2014	Brucellosis	Disease present (number of cases known)	217
2738	UZB	2014	Brucellosis	Disease present (number of cases known)	12
2743	ZAF	2014	Brucellosis	Disease present (number of cases known)	1
2745	SLV	2013	Brucellosis	Disease present (number of cases known)	1
2748	GEO	2014	Brucellosis	Disease present (number of cases known)	282
2758	UKR	2014	Brucellosis	Disease present (number of cases known)	2
2760	MKD	2014	Brucellosis	Disease present (number of cases known)	40
2768	GBR	2014	Brucellosis	Disease present (number of cases known)	11
2771	SWE	2014	Brucellosis	Disease present (number of cases known)	16
2773	DOM	2014	Brucellosis	Disease present (number of cases known)	34
2775	ECU	2014	Brucellosis	Disease present (number of cases known)	11
2780	HND	2014	Brucellosis	Disease present (number of cases known)	7
2792	ISR	2014	Brucellosis	Disease present (number of cases known)	603
2793	CUB	2014	Brucellosis	Disease present (number of cases known)	38
2794	VEN	2014	Brucellosis	Disease present (number of cases known)	4
2796	KEN	2014	Brucellosis	Disease present (number of cases known)	96571
2800	KWT	2014	Brucellosis	Disease present (number of cases known)	150
2804	GRC	2014	Brucellosis	Disease present (number of cases known)	135
2805	PRT	2014	Brucellosis	Disease present (number of cases known)	62
2808	PSE	2014	Brucellosis	Disease present (number of cases known)	401
2810	BEL	2014	Brucellosis	Disease present (number of cases known)	1
2817	CRI	2014	Brucellosis	Disease present (number of cases known)	7
2823	IRL	2014	Brucellosis	Disease present (number of cases known)	3
2828	CHE	2014	Brucellosis	Disease present (number of cases known)	3
2830	CAN	2014	Brucellosis	Disease present (number of cases known)	8
2839	AZE	2014	Brucellosis	Disease present (number of cases known)	71
2840	IRN	2014	Brucellosis	Disease present (number of cases known)	19618
2842	NOR	2014	Brucellosis	Disease present (number of cases known)	2
2845	HRV	2014	Brucellosis	Disease present (number of cases known)	1
2847	CHL	2014	Brucellosis	Disease present (number of cases known)	2
2849	RUS	2014	Brucellosis	Disease present (number of cases known)	369
2850	AUT	2014	Brucellosis	Disease present (number of cases known)	1
2857	DZA	2014	Brucellosis	Disease present (number of cases known)	6132
2860	BGR	2014	Brucellosis	Disease present (number of cases known)	2
2862	DEU	2014	Brucellosis	Disease present (number of cases known)	47
2865	QAT	2014	Brucellosis	Disease present (number of cases known)	90
2867	MAR	2014	Brucellosis	Disease present (number of cases known)	1
2869	ESP	2014	Brucellosis	Disease present (number of cases known)	79
2871	USA	2014	Brucellosis	Disease present (number of cases known)	98
2875	ARG	2014	Brucellosis	Disease present (number of cases known)	157
2876	JPN	2014	Brucellosis	Disease present (number of cases known)	10
2886	JOR	2014	Brucellosis	Disease present (number of cases known)	273
2894	SYR	2014	Brucellosis	Disease present (number of cases known)	10994
2895	POL	2014	Brucellosis	Disease present (number of cases known)	1
2898	OMN	2008	Brucellosis	Disease present (number of cases known)	94
2901	MEX	2014	Brucellosis	Disease present (number of cases known)	2562
2906	MYS	2014	Brucellosis	Disease present (number of cases known)	20
2907	KGZ	2014	Brucellosis	Disease present (number of cases known)	1088
2916	ARM	2014	Brucellosis	Disease present (number of cases known)	381
2925	SRB	2014	Brucellosis	Disease present (number of cases known)	20
2939	CPV	2014	Brucellosis	Disease present (number of cases known)	1
2944	MNE	2014	Brucellosis	Disease present (number of cases known)	1
2950	SLV	2014	Brucellosis	Disease present (number of cases known)	3
2955	ALB	2014	Brucellosis	Disease present (number of cases known)	200
2960	PAN	2014	Brucellosis	Disease present (number of cases known)	5
2961	ERI	2014	Brucellosis	Disease present (number of cases known)	11
2964	AZE	2015	Brucellosis	Disease present (number of cases known)	314
2974	YEM	2015	Brucellosis	Disease present (number of cases known)	12353
2977	NZL	2015	Brucellosis	Disease present (number of cases known)	1
2981	MKD	2015	Brucellosis	Disease present (number of cases known)	22
2987	MNE	2015	Brucellosis	Disease present (number of cases known)	1
2988	MNG	2015	Brucellosis	Disease present (number of cases known)	305
2989	TUR	2015	Brucellosis	Disease present (number of cases known)	4173
2991	SWE	2015	Brucellosis	Disease present (number of cases known)	13
2995	CPV	2015	Brucellosis	Disease present (number of cases known)	5
3004	CRI	2015	Brucellosis	Disease present (number of cases known)	31
3005	THA	2015	Brucellosis	Disease present (number of cases known)	5
3009	HKG	2015	Brucellosis	Disease present (number of cases known)	3
3010	BIH	2015	Brucellosis	Disease present (number of cases known)	113
3011	IRQ	2015	Brucellosis	Disease present (number of cases known)	1829
3021	AUS	2015	Brucellosis	Disease present (number of cases known)	18
3022	QAT	2015	Brucellosis	Disease present (number of cases known)	100
3033	ECU	2015	Brucellosis	Disease present (number of cases known)	13
3037	DOM	2015	Brucellosis	Disease present (number of cases known)	6
3038	PRT	2015	Brucellosis	Disease present (number of cases known)	55
3039	PSE	2015	Brucellosis	Disease present (number of cases known)	833
3044	FRA	2015	Brucellosis	Disease present (number of cases known)	2
3045	GEO	2015	Brucellosis	Disease present (number of cases known)	205
3054	BEL	2015	Brucellosis	Disease present (number of cases known)	9
3056	URY	2015	Brucellosis	Disease present (number of cases known)	3
3058	CHN	2015	Brucellosis	Disease present (number of cases known)	56989
3063	CHE	2015	Brucellosis	Disease present (number of cases known)	1
3066	USA	2015	Brucellosis	Disease present (number of cases known)	121
3069	KEN	2015	Brucellosis	Disease present (number of cases known)	98003
3077	KOR	2015	Brucellosis	Disease present (number of cases known)	5
3079	PYF	2015	Brucellosis	Disease present (number of cases known)	1
3081	BRA	2015	Brucellosis	Disease present (number of cases known)	149
3082	SAU	2015	Brucellosis	Disease present (number of cases known)	3233
3083	TUN	2015	Brucellosis	Disease present (number of cases known)	504
3086	JPN	2015	Brucellosis	Disease present (number of cases known)	5
3088	NLD	2015	Brucellosis	Disease present (number of cases known)	5
3096	ESP	2015	Brucellosis	Disease present (number of cases known)	54
3097	NOR	2015	Brucellosis	Disease present (number of cases known)	2
3098	DZA	2015	Brucellosis	Disease present (number of cases known)	6779
3106	OMN	2015	Brucellosis	Disease present (number of cases known)	379
3111	ISR	2015	Brucellosis	Disease present (number of cases known)	411
3115	DEU	2015	Brucellosis	Disease present (number of cases known)	44
3117	KWT	2015	Brucellosis	Disease present (number of cases known)	199
3123	COL	2015	Brucellosis	Disease present (number of cases known)	25
3124	ARG	2015	Brucellosis	Disease present (number of cases known)	184
3129	AUT	2015	Brucellosis	Disease present (number of cases known)	1
3135	JOR	2015	Brucellosis	Disease present (number of cases known)	384
3136	RUS	2015	Brucellosis	Disease present (number of cases known)	393
3141	KGZ	2015	Brucellosis	Disease present (number of cases known)	904
3146	GBR	2015	Brucellosis	Disease present (number of cases known)	12
3148	UKR	2015	Brucellosis	Disease present (number of cases known)	1
3149	SYR	2015	Brucellosis	Disease present (number of cases known)	10112
3154	NAM	2015	Brucellosis	Disease present (number of cases known)	3
3163	ARM	2015	Brucellosis	Disease present (number of cases known)	309
3164	MAR	2015	Brucellosis	Disease present (number of cases known)	2
3166	TWN	2015	Brucellosis	Disease present (number of cases known)	1
3168	GRC	2015	Brucellosis	Disease present (number of cases known)	4620
3169	MEX	2015	Brucellosis	Disease present (number of cases known)	2638
3175	UZB	2015	Brucellosis	Disease present (number of cases known)	30
3177	CHL	2015	Brucellosis	Disease present (number of cases known)	3
3178	SRB	2015	Brucellosis	Disease present (number of cases known)	3
3184	CUB	2015	Brucellosis	Disease present (number of cases known)	30
3188	BGR	2015	Brucellosis	Disease present (number of cases known)	37
3189	POL	2015	Brucellosis	Disease present (number of cases known)	4
3193	PER	2015	Brucellosis	Disease present (number of cases known)	133
3194	CAN	2015	Brucellosis	Disease present (number of cases known)	10
3200	IRN	2015	Brucellosis	Disease present (number of cases known)	16918
3205	KAZ	2015	Brucellosis	Disease present (number of cases known)	884
3207	TJK	2015	Brucellosis	Disease present (number of cases known)	821
3218	HND	2015	Brucellosis	Disease present (number of cases known)	3
3233	VEN	2015	Brucellosis	Disease present (number of cases known)	10
3234	MNG	2016	Brucellosis	Disease present (number of cases known)	156
3242	ARG	2016	Brucellosis	Disease present (number of cases known)	210
3248	PSE	2016	Brucellosis	Disease present (number of cases known)	1187
3253	ZAF	2016	Brucellosis	Disease present (number of cases known)	3
3257	GBR	2016	Brucellosis	Disease present (number of cases known)	17
3263	ECU	2016	Brucellosis	Disease present (number of cases known)	6
3265	CHL	2016	Brucellosis	Disease present (number of cases known)	1
3267	TKM	2016	Brucellosis	Disease present (number of cases known)	443
3270	KEN	2016	Brucellosis	Disease present (number of cases known)	109229
3279	KAZ	2016	Brucellosis	Disease present (number of cases known)	27
3280	CZE	2016	Brucellosis	Disease present (number of cases known)	1
3281	USA	2016	Brucellosis	Disease present (number of cases known)	133
3286	JOR	2016	Brucellosis	Disease present (number of cases known)	441
3287	NLD	2016	Brucellosis	Disease present (number of cases known)	4
3289	IRQ	2016	Brucellosis	Disease present (number of cases known)	899
3291	THA	2016	Brucellosis	Disease present (number of cases known)	5
3295	SLV	2016	Brucellosis	Disease present (number of cases known)	1
3309	ROU	2016	Brucellosis	Disease present (number of cases known)	1
3324	TUR	2016	Brucellosis	Disease present (number of cases known)	5148
3327	BOL	2016	Brucellosis	Disease present (number of cases known)	1
3328	IRL	2016	Brucellosis	Disease present (number of cases known)	2
3331	AUT	2016	Brucellosis	Disease present (number of cases known)	4
3332	ERI	2015	Brucellosis	Disease present (number of cases known)	145
3333	SWE	2016	Brucellosis	Disease present (number of cases known)	19
3338	CPV	2016	Brucellosis	Disease present (number of cases known)	5
3340	AND	2016	Brucellosis	Disease present (number of cases known)	1
3342	AUS	2016	Brucellosis	Disease present (number of cases known)	18
3351	BRA	2016	Brucellosis	Disease present (number of cases known)	184
3356	CAN	2016	Brucellosis	Disease present (number of cases known)	9
3360	CRI	2016	Brucellosis	Disease present (number of cases known)	32
3362	ERI	2016	Brucellosis	Disease present (number of cases known)	547
3363	KGZ	2016	Brucellosis	Disease present (number of cases known)	924
3365	SVN	2016	Brucellosis	Disease present (number of cases known)	1
3368	NOR	2016	Brucellosis	Disease present (number of cases known)	4
3369	BEL	2016	Brucellosis	Disease present (number of cases known)	4
3370	FRA	2016	Brucellosis	Disease present (number of cases known)	3
3382	UKR	2016	Brucellosis	Disease present (number of cases known)	1
3383	GEO	2016	Brucellosis	Disease present (number of cases known)	203
3385	RUS	2016	Brucellosis	Disease present (number of cases known)	331
3386	ARM	2016	Brucellosis	Disease present (number of cases known)	276
3388	DZA	2016	Brucellosis	Disease present (number of cases known)	9104
3390	MEX	2016	Brucellosis	Disease present (number of cases known)	2437
3391	KWT	2016	Brucellosis	Disease present (number of cases known)	352
3396	IRN	2016	Brucellosis	Disease present (number of cases known)	15103
3397	AZE	2016	Brucellosis	Disease present (number of cases known)	403
3398	OMN	2016	Brucellosis	Disease present (number of cases known)	416
3401	HRV	2016	Brucellosis	Disease present (number of cases known)	2
3402	HKG	2016	Brucellosis	Disease present (number of cases known)	8
3404	UZB	2016	Brucellosis	Disease present (number of cases known)	13
3408	CUB	2016	Brucellosis	Disease present (number of cases known)	22
3413	MKD	2016	Brucellosis	Disease present (number of cases known)	22
3416	MAR	2016	Brucellosis	Disease present (number of cases known)	1
3417	ISR	2016	Brucellosis	Disease present (number of cases known)	452
3418	BIH	2016	Brucellosis	Disease present (number of cases known)	190
3433	CHE	2016	Brucellosis	Disease present (number of cases known)	7
3435	SVK	2016	Brucellosis	Disease present (number of cases known)	1
3436	TUN	2016	Brucellosis	Disease present (number of cases known)	621
3449	DEU	2016	Brucellosis	Disease present (number of cases known)	36
3451	JPN	2016	Brucellosis	Disease present (number of cases known)	2
3452	POL	2016	Brucellosis	Disease present (number of cases known)	3
3461	ESP	2016	Brucellosis	Disease present (number of cases known)	46
3466	SYR	2016	Brucellosis	Disease present (number of cases known)	7411
3494	PER	2016	Brucellosis	Disease present (number of cases known)	534
3495	YEM	2016	Brucellosis	Disease present (number of cases known)	25041
3500	MYS	2016	Brucellosis	Disease present (number of cases known)	26
3505	UZB	2009	Brucellosis	Disease present (number of cases known)	21
3506	MNE	2016	Brucellosis	Disease present (number of cases known)	3
3512	SRB	2016	Brucellosis	Disease present (number of cases known)	24
3519	HND	2016	Brucellosis	Disease present (number of cases known)	8
3524	SAU	2016	Brucellosis	Disease present (number of cases known)	4062
3529	ECU	2017	Brucellosis	Disease present (number of cases known)	20
3531	LBY	2017	Brucellosis	Disease present (number of cases known)	7
3533	NIC	2017	Brucellosis	Disease present (number of cases known)	2
3536	NAM	2017	Brucellosis	Disease present (number of cases known)	1
[truncated: 183 more rows]
