# Supplementary material for: Human brucellosis: Widespread information deficiency hinders an understanding of global disease frequency
Source: PLoS Negl Trop Dis. 2022 May 17;16(5):e0010404. doi: 10.1371/journal.pntd.0010404 (PMC9113565; doi:10.1371/journal.pntd.0010404)
Supplement: S2 File — (XLSX) [file pntd.0010404.s002.xlsx]

## Sheet: Case Count
Countries	Region	2005	2006	2007	2008	2009	2010	2011	2012	2013	2014	2015	2016	2017	2018	2019
Afghanistan	Asia	No Report	No Count	3015	746	823	30	48	No Count	No Count	No Count	No Count	No Count	38	No Count	21
Albania	Europe	700	879	932	790	146	149	440	422	301	200	No Report	No Report	No Report	35	No Report
Algeria	Africa	8508	8403	7610	5290	6378	8445	4445	5298	4170	6132	6779	9104	No Report	11423	No Report
Andorra	Europe	0	0	0	0	0	0	0	0	0	0	0	1	0	0	0
Angola	Africa	No Report	No Report	No Report	No Report	No Report	No Report	0	No Report	No Report	No Report	No Report	0	No Report	No Report	No Report
Argentina	Americas	284	266	189	205	138	279	323	246	197	157	184	210	89	118	235
Armenia	Asia	No Report	No Report	No Report	289	346	295	250	226	219	381	309	276	362	201	246
Australia	Oceania	41	45	40	40	30	25	40	25	15	17	18	18	17	27	No Report
Austria	Europe	No Report	No Report	1	No Report	3	3	4	3	6	1	1	4	6	7	No Report
Azerbaijan	Asia	425	434	169	149	153	366	426	275	225	71	314	403	485	475	560
Bahamas (the)	Americas	No Report	No Report	No Report	No Report	No Report	No Report	No Report	No Report	No Report	No Report	0	0	0	No Report	No Report
Bahrain	Asia	No Report	1	No Report	No Report	No Count	No Report	No Report	No Report	No Report	0	0	0	0	0	0
Bangladesh	Asia	No Report	No Report	No Report	No Report	No Report	No Report	No Report	No Report	No Report	No Report	No Report	No Report	No Report	No Report	No Report
Barbados	Americas	No Report	0	No Report	No Report	No Report	No Report	0	No Report	0	0	0	0	0	No Report	No Report
Belarus	Europe	2	No Report	No Report	No Report	0	0	0	0	0	No Report	No Report	No Report	No Report	No Report	No Report
Belgium	Europe	2	2	3	1	1	0	0	2	5	1	9	4	8	No Count	No Report
Belize	Americas	0	0	0	0	No Report	0	No Report	2	0	0	0	0	0	0	0
Benin	Africa	No Report	No Report	No Report	No Report	No Report	No Report	No Report	No Report	No Report	No Report	No Report	No Report	No Report	No Report	No Report
Bhutan	Asia	No Report	No Report	No Report	No Report	No Report	No Report	No Report	No Report	No Report	No Report	No Report	No Report	No Report	No Report	3
Bolivia (Plurinational State of)	Americas	No Report	No Report	No Count	No Report	No Count	No Count	No Count	No Count	No Count	No Report	No Count	1	1	1	No Report
Bosnia and Herzegovina	Europe	137	152	No Report	1014	458	168	72	68	88	126	113	190	243	358	206
Botswana	Africa	No Report	0	0	0	0	0	No Report	No Report	No Report	No Report	No Report	No Report	No Report	0	No Report
Brazil	Americas	No Count	No Count	No Count	No Count	22	26	25	91	35	No Count	149	184	215	232	237
Brunei Darussalam	Asia	0	No Report	No Report	No Report	No Report	0	0	0	No Report	0	0	0	0	0	No Report
Bulgaria	Europe	23	11	57	19	4	No Report	0	1	1	2	37	0	No Report	2	No Report
Burkina Faso	Africa	No Count	No Count	No Report	No Report	No Report	No Report	No Report	No Report	No Report	No Report	No Report	No Report	No Report	0	No Report
Burundi	Africa	No Report	No Report	No Report	No Report	No Count	No Count	No Report	No Report	No Report	No Report	0	0	0	0	No Report
Cabo Verde	Africa	No Report	No Report	No Report	No Count	No Count	No Report	No Report	No Report	No Report	1	5	5	1	No Count	No Report
Cambodia	Asia	No Report	No Report	No Report	No Report	No Report	No Report	No Report	No Report	No Report	No Report	No Report	No Report	No Report	No Report	No Report
Cameroon	Africa	No Report	No Report	No Report	No Report	No Report	No Report	No Report	No Report	No Report	No Report	No Report	No Report	No Report	No Report	No Report
Canada	Americas	10	4	No Report	No Report	No Report	No Report	8	No Report	19	8	10	9	No Count	No Report	No Report
Central African Republic (the)	Africa	0	0	No Count	No Count	No Report	No Report	No Report	No Report	No Report	0	0	No Report	No Report	No Report	No Report
Chad	Africa	No Report	No Report	No Report	No Report	No Report	No Report	No Report	No Report	0	No Count	No Count	No Count	No Count	No Report	No Report
Chile	Americas	9	7	1	8	17	5	4	5	3	2	3	1	8	3	No Report
China	Asia	18416	19013	19721	27767	35816	33772	38151	39515	43486	57222	56989	No Report	No Report	No Report	No Report
Colombia	Americas	No Report	No Report	No Report	3	No Report	No Report	No Report	No Report	No Report	No Report	25	0	0	0	0
Comoros (the)	Africa	No Report	No Report	No Report	No Report	No Report	0	0	No Report	No Report	No Report	No Report	No Report	No Report	No Report	No Report
Congo (the Democratic Republic of the)	Africa	No Report	No Report	No Report	No Report	No Count	No Count	No Report	No Report	No Report	No Report	No Report	No Report	No Report	No Report	No Report
Congo (the)	Africa	No Report	No Report	No Report	No Report	No Report	No Report	No Report	No Report	No Report	No Report	No Report	No Report	No Report	No Report	No Report
Costa Rica	Americas	16	31	31	51	24	22	20	21	20	7	31	32	38	41	No Report
Côte d'Ivoire	Africa	No Report	No Count	No Report	No Report	No Report	No Report	No Report	No Report	No Report	No Report	No Report	No Report	No Report	No Report	No Report
Croatia	Europe	0	No Report	2	25	3	3	2	0	0	1	0	2	1	3	3
Cuba	Americas	12	No Report	11	No Report	24	19	10	44	73	38	30	22	47	15	No Report
Curaçao	Americas	No Report	No Report	No Report	No Report	No Report	No Report	No Report	No Report	No Report	No Report	No Report	No Report	No Report	No Report	No Report
Cyprus	Asia	No Report	No Report	0	0	0	0	0	0	0	0	0	0	0	0	0
Czechia	Europe	1	0	0	1	0	1	0	0	0	0	0	1	1	2	4
Denmark	Europe	15	No Report	No Report	No Report	No Report	No Report	No Report	No Report	No Report	No Report	No Report	No Report	No Report	No Report	No Report
Djibouti	Africa	No Report	No Report	No Report	No Report	No Report	No Report	No Report	No Report	No Report	No Report	No Report	No Report	No Report	No Report	No Report
Dominican Republic (the)	Americas	No Count	No Count	No Count	No Count	No Count	No Count	No Count	No Count	No Count	34	6	No Count	No Count	1	0
Ecuador	Americas	6	5	No Report	No Report	No Report	2	No Report	No Report	No Report	11	13	6	20	28	45
Egypt	Africa	No Report	No Report	No Report	No Report	No Report	No Report	No Report	0	3951	3756	No Report	No Report	No Report	No Report	No Report
El Salvador	Americas	0	0	No Report	No Report	0	4	No Report	No Report	1	3	0	1	1	No Report	No Report
Equatorial Guinea	Africa	No Report	No Report	No Report	No Report	0	0	No Report	No Report	No Report	No Report	No Report	No Report	No Report	No Report	No Report
Eritrea	Africa	No Count	No Report	No Count	No Count	No Count	No Report	17	No Count	No Count	11	145	547	1132	1523	No Report
Estonia	Europe	0	0	0	No Report	No Report	0	0	0	0	0	0	0	0	1	1
Ethiopia	Africa	No Count	No Count	No Count	No Count	No Count	No Count	No Report	No Count	No Count	No Count	No Count	No Report	No Report	No Report	No Report
Fiji	Oceania	No Report	No Report	No Report	No Report	No Report	No Report	No Report	No Report	0	0	0	0	0	0	No Report
Finland	Europe	1	0	2	0	1	0	0	1	0	0	0	0	1	0	0
France	Europe	40	30	14	21	23	20	21	No Report	9	0	2	3	2	2	No Report
Gabon	Africa	No Report	No Report	No Report	No Report	No Report	No Report	No Report	No Report	No Report	No Report	No Report	No Report	No Report	No Report	No Report
Gambia (the)	Africa	No Report	No Report	No Report	No Report	No Report	No Report	No Report	No Report	No Report	No Report	No Report	No Report	No Count	No Count	No Report
Georgia	Asia	129	3	152	160	162	198	167	133	175	282	205	203	202	177	188
Germany	Europe	31	37	No Count	No Report	No Report	No Report	No Report	No Report	28	47	44	36	41	37	37
Ghana	Africa	No Report	No Report	No Report	No Report	No Count	No Count	No Report	No Report	No Report	No Report	No Report	No Report	No Report	No Report	No Report
Greece	Europe	331	284	153	339	114	97	100	123	159	135	4620	No Report	No Report	No Report	No Report
Guatemala	Americas	1	No Report	10	No Count	10	No Count	2	3	No Count	No Count	No Count	No Count	No Count	No Report	No Report
Guinea	Africa	No Report	No Report	No Report	No Report	No Report	No Report	No Report	No Report	No Report	No Report	No Report	No Report	No Report	No Report	No Report
Guinea-Bissau	Africa	No Report	No Report	No Report	No Report	No Report	No Report	No Report	No Report	No Report	No Count	No Count	No Count	No Count	No Report	No Report
Guyana	Americas	No Report	No Report	No Report	No Report	No Report	No Report	No Report	No Report	No Report	No Report	0	0	No Report	0	No Report
Haiti	Americas	No Report	No Report	No Report	No Report	No Report	No Report	No Report	No Report	No Report	No Report	No Report	No Report	No Report	No Report	No Report
Honduras	Americas	No Report	1	0	11	No Count	4	1	1	3	7	3	8	2	No Report	No Report
Hungary	Europe	1	0	1	No Report	0	0	0	0	0	0	0	0	0	0	No Report
Iceland	Europe	No Report	No Report	0	0	0	0	0	0	0	0	0	0	0	0	0
India	Asia	No Report	No Report	No Report	No Report	No Report	No Report	No Report	No Report	No Report	No Report	No Report	49	25	No Report	No Report
Indonesia	Asia	No Report	No Count	No Report	No Report	No Report	No Report	No Report	No Report	No Report	No Report	No Report	No Report	No Report	No Report	No Report
Iran (Islamic Republic of)	Asia	26549	No Report	20991	No Report	13298	11605	12428	8610	18260	19618	16918	15103	15410	16632	No Report
Iraq	Asia	No Count	4234	971	1455	2173	4787	5006	3668	2009	674	1829	899	1004	11	1137
Ireland	Europe	53	29	29	3	0	2	1	2	1	3	0	2	2	0	0
Israel	Asia	135	131	173	136	136	136	127	183	336	603	411	452	348	312	272
Italy	Europe	421	421	72	75	23	10	No Report	9	No Report	No Report	No Report	No Report	No Report	No Report	No Report
Jamaica	Americas	0	0	0	No Report	0	No Report	No Report	No Report	No Report	No Report	No Report	No Report	0	0	No Report
Japan	Asia	2	No Report	No Report	No Report	2	2	2	0	2	10	5	2	2	6	No Report
Jordan	Asia	132	132	217	111	130	129	119	96	158	273	384	441	467	300	No Report
Kazakhstan	Asia	No Report	No Report	2278	2577	2110	2153	1800	1509	1443	0	884	27	22	14	7
Kenya	Africa	No Report	No Report	66	4585	No Report	No Report	No Count	No Count	84775	96571	98003	109229	101985	126836	154096
Korea (the Democratic People's Republic of)	Asia	No Report	No Report	0	No Report	No Report	No Report	0	No Report	No Report	No Report	No Report	No Report	No Report	No Report	No Report
Korea (the Republic of)	Asia	158	215	No Report	58	24	No Report	31	19	17	17	5	No Report	No Report	No Report	No Report
Kuwait	Asia	60	35	No Report	0	No Report	58	84	151	121	150	199	352	446	507	413
Kyrgyzstan	Asia	787	2861	4035	No Report	3619	3977	4402	2296	1363	1088	904	924	1014	787	No Report
Lao People's Democratic Republic (the)	Asia	No Report	No Report	No Report	No Report	No Report	No Report	No Report	No Report	No Report	No Report	No Report	No Report	0	0	No Report
Latvia	Europe	0	0	0	0	0	0	0	0	1	0	0	0	0	0	0
Lebanon	Asia	No Report	No Report	No Count	157	No Report	No Report	No Report	No Report	0	No Report	0	No Report	No Report	No Report	No Report
Lesotho	Africa	No Report	No Report	No Report	No Report	No Count	No Count	No Report	No Report	No Report	No Report	No Report	No Report	No Report	No Report	No Report
Liberia	Africa	No Report	No Report	No Report	No Report	No Report	No Report	No Report	No Report	No Report	No Report	No Report	No Report	No Report	No Report	No Report
Libya	Africa	No Report	No Report	No Report	No Report	No Report	No Report	No Report	No Report	No Report	No Report	No Report	No Report	7	3	No Report
Liechtenstein	Europe	0	0	0	0	0	No Report	No Report	No Report	No Report	0	0	0	0	0	0
Lithuania	Europe	0	0	0	0	0	0	0	0	2	0	0	0	0	0	No Report
Luxembourg	Europe	0	0	No Report	No Report	0	No Report	1	0	No Report	No Report	No Report	No Report	No Report	No Report	No Report
Madagascar	Africa	0	0	0	0	No Report	No Report	0	No Report	No Report	No Report	No Report	0	0	0	No Report
Malawi	Africa	No Report	No Report	No Report	No Report	No Report	No Report	No Report	No Report	No Report	No Report	No Report	No Report	No Report	No Report	No Report
Malaysia	Asia	No Report	No Report	No Report	No Report	No Count	No Count	No Report	12	3	20	No Report	26	40	No Report	No Report
Maldives	Asia	No Report	No Report	No Report	No Report	No Report	0	0	No Report	No Report	0	No Report	No Report	No Report	No Report	No Report
Mali	Africa	0	0	No Report	No Count	No Report	No Report	No Report	No Report	No Report	No Report	No Report	No Report	No Report	No Report	No Report
Malta	Europe	No Report	No Report	No Report	No Report	0	0	0	0	0	0	0	No Report	No Report	0	No Report
Mauritania	Africa	No Report	No Report	No Report	No Report	No Report	No Report	No Report	No Report	No Report	No Report	No Report	No Report	No Report	No Report	No Report
Mauritius	Africa	No Report	0	No Report	No Report	0	No Report	No Report	No Report	No Report	0	0	0	0	0	0
Mexico	Americas	3993	1837	2054	2157	2157	2599	3472	3397	2794	2562	2638	2437	1855	1542	1663
Micronesia (Federated States of)	Oceania	No Report	No Report	No Report	No Report	No Report	0	No Report	0	0	No Report	No Report	No Report	No Report	No Report	No Report
Moldova (the Republic of)	Europe	0	0	No Report	No Report	0	0	0	0	0	0	0	0	0	0	0
Mongolia	Asia	No Report	No Report	421	No Report	No Report	412	No Report	No Report	No Report	No Report	305	156	144	107	100
Montenegro	Europe	No Report	No Report	2	3	4	No Report	No Report	1	1	1	1	3	0	2	No Report
Morocco	Africa	0	5	24	No Report	20	15	16	1	3	1	2	1	143	23	87
Mozambique	Africa	No Report	No Count	No Report	No Report	0	No Report	No Report	No Count	No Count	No Count	No Count	No Count	No Count	No Count	No Count
Myanmar	Asia	No Report	No Report	No Report	No Count	No Report	No Report	No Report	No Report	No Report	0	No Count	No Report	No Report	0	No Report
Namibia	Africa	No Report	No Report	No Report	No Report	0	No Report	No Report	0	0	0	3	0	1	0	4
Nepal	Asia	No Report	No Report	No Report	No Report	No Report	No Count	No Count	No Count	No Count	No Count	No Count	No Count	No Count	No Count	No Count
Netherlands (the)	Europe	5	7	5	8	4	6	1	2	5	1	5	4	2	5	7
New Caledonia	Oceania	0	1	No Report	0	0	0	No Report	0	0	0	0	0	0	0	0
New Zealand	Oceania	0	0	4	4	1	1	0	0	1	0	1	0	1	3	3
Nicaragua	Americas	7	No Report	2	1	2	1	No Count	No Report	1	0	0	0	2	No Report	No Report
Niger (the)	Africa	No Report	No Report	No Report	No Report	0	No Report	No Report	No Report	No Report	No Report	No Report	No Report	No Report	No Report	No Report
Nigeria	Africa	No Count	No Report	No Report	No Count	No Count	No Report	No Report	No Report	No Report	No Count	No Count	No Count	No Count	No Count	No Report
North Macedonia (Rep. of)	Europe	323	309	380	481	287	168	96	82	36	40	22	22	22	11	15
Norway	Europe	0	0	0	No Report	No Report	2	No Report	4	2	2	2	4	3	3	4
Oman	Asia	113	69	88	94	70	94	126	148	192	217	379	416	376	306	No Count
Pakistan	Asia	No Report	No Report	0	No Report	0	No Report	0	0	0	0	0	0	0	0	No Report
Palestine, State of	Asia	126	54	221	199	195	206	179	148	244	401	833	1187	894	700	No Report
Panama	Americas	4	No Count	0	2	1	0	0	0	2	5	No Report	No Report	1	0	No Report
Papua New Guinea	Oceania	No Report	No Report	No Report	No Report	No Report	No Report	No Report	No Report	No Report	No Report	No Report	No Report	No Report	No Report	No Report
Paraguay	Americas	No Report	No Report	No Report	No Report	No Report	1	No Report	1	0	No Report	No Report	No Count	22	8	11
Peru	Americas	481	405	No Report	No Count	555	375	71	0	412	No Count	133	534	447	110	No Report
Philippines (the)	Asia	No Report	No Report	0	No Report	No Report	No Report	No Report	No Report	No Report	0	No Report	No Report	No Report	No Report	No Report
Poland	Europe	5	No Report	2	5	2	0	0	0	1	1	4	3	2	0	No Report
Portugal	Europe	170	95	75	56	81	86	85	47	35	62	55	No Report	No Report	19	33
Qatar	Asia	26	35	No Report	22	42	25	31	24	53	90	100	78	114	141	123
Romania	Europe	No Report	1	No Report	No Report	No Report	2	1	0	0	2	0	1	3	1	1
Russian Federation (the)	Europe	494	420	296	410	409	431	486	465	342	369	393	331	317	290	397
Rwanda	Africa	No Count	No Count	No Report	No Report	No Report	No Report	No Count	No Count	No Count	No Report	No Count	0	No Count	No Count	No Report
San Marino	Europe	No Report	No Report	No Report	0	0	No Report	0	0	0	0	0	0	0	0	No Report
Sao Tome and Principe	Africa	No Report	No Report	No Report	No Report	No Report	No Report	No Report	No Report	No Report	No Report	No Report	No Report	No Count	No Count	No Report
Saudi Arabia	Asia	No Report	No Report	No Report	No Report	No Report	No Report	No Report	No Report	No Report	No Report	3233	4062	4692	No Report	No Report
Senegal	Africa	No Report	No Report	No Report	No Report	No Report	No Report	No Report	No Report	No Report	No Report	No Report	No Report	No Report	0	No Report
Serbia	Europe	No Report	2	0	4	10	4	4	1	6	20	3	24	7	4	2
Seychelles	Africa	No Report	No Report	No Report	No Report	No Report	0	No Report	No Report	No Report	No Report	No Report	No Report	No Report	No Report	No Report
Sierra Leone	Africa	No Report	No Report	No Report	No Report	No Report	No Report	No Report	No Report	No Report	No Report	No Report	No Report	No Report	No Report	No Report
Singapore	Asia	No Report	No Report	1	2	No Report	No Report	0	0	0	No Report	No Report	No Report	No Report	No Report	No Report
Slovakia	Europe	0	0	No Report	No Report	0	No Report	No Report	No Count	No Count	No Report	No Report	1	1	0	1
Slovenia	Europe	0	0	1	2	2	0	1	0	0	0	0	1	1	3	No Report
Somalia	Africa	No Report	No Report	No Report	No Count	No Report	No Report	No Report	No Report	No Report	No Report	0	0	No Count	No Report	No Report
South Africa	Africa	No Report	No Count	No Count	No Count	No Count	No Count	26	No Count	No Count	1	No Count	3	No Count	No Count	No Count
South Sudan (Rep. of)	Africa	No Report	No Report	No Report	No Report	No Report	No Report	No Report	No Report	No Report	No Report	No Report	No Report	No Report	No Report	No Report
Spain	Europe	328	324	246	160	152	106	100	83	103	79	54	46	68	33	No Report
Sri Lanka	Asia	No Report	No Report	No Count	No Report	No Count	No Count	No Count	No Count	No Count	No Count	No Count	No Count	No Count	No Count	No Report
St. Lucia	Americas	No Report	No Report	No Report	No Report	No Report	No Report	No Report	No Report	No Report	No Report	No Report	No Report	No Report	No Report	No Report
Sudan (the)	Africa	No Report	No Report	No Count	No Report	882	No Count	27	457	No Report	No Report	No Report	No Report	No Report	No Report	No Report
Suriname	Americas	0	0	0	0	No Report	No Report	No Report	No Report	No Report	No Report	0	0	0	0	No Report
Sweden	Europe	14	4	8	8	7	12	11	13	10	16	13	19	15	11	No Report
Switzerland	Europe	9	3	1	5	14	5	8	3	5	3	1	7	9	5	7
Syrian Arab Republic	Asia	No Report	No Report	39838	25315	4872	3520	2860	1452	9273	10994	10112	7411	8067	7640	6255
Taiwan	Asia	No Report	No Report	0	0	0	0	5	0	0	0	1	0	0	0	0
Tajikistan	Asia	1512	1476	773	599	708	922	991	No Report	No Report	No Report	821	No Report	No Report	No Report	No Report
Tanzania, United Republic of	Africa	No Count	No Report	No Count	No Count	No Report	No Report	No Report	No Report	No Count	No Count	No Count	No Count	No Count	6	No Report
Thailand	Asia	31	27	5	9	4	No Report	No Report	No Report	3	5	5	5	10	16	16
Timor-Leste	Asia	No Report	No Report	No Report	No Report	No Report	No Report	No Report	No Report	No Report	No Report	No Report	No Report	No Report	No Report	No Report
Togo	Africa	No Report	No Count	No Report	No Report	No Report	No Report	No Report	No Report	No Count	0	0	No Report	No Count	No Report	No Report
Trinidad and Tobago	Americas	No Report	0	No Count	0	No Report	0	No Report	No Report	No Report	No Report	No Report	No Report	No Report	No Report	No Report
Tunisia	Africa	284	460	514	285	265	371	368	278	140	409	504	621	1022	997	No Report
Turkey	Asia	14644	10790	11803	9818	9324	7658	7177	6759	7225	4475	4173	5148	6457	7219	10244
Turkmenistan	Asia	No Report	No Report	No Report	No Report	No Report	No Report	No Report	0	0	No Count	0	443	No Report	No Report	No Report
Uganda	Africa	No Report	No Report	No Count	No Report	No Report	No Report	No Report	No Report	No Report	No Count	0	No Report	No Count	No Count	No Count
Ukraine	Europe	1	5	No Report	1	0	13324	2	1	2	2	1	1	3	0	No Report
United Arab Emirates (the)	Asia	No Report	No Report	No Report	No Report	No Report	0	0	0	0	0	No Report	No Report	47	20	99
United Kingdom of Great Britain and Northern Ireland (the)	Europe	7	7	6	8	17	No Report	No Report	15	15	11	12	17	7	14	No Report
United States of America (the)	Americas	106	107	137	91	124	127	107	123	120	98	121	133	126	139	No Report
Uruguay	Americas	5	4	0	10	27	15	0	6	0	3	3	0	3	7	4
Uzbekistan	Asia	555	No Report	No Report	No Report	21	No Report	No Report	No Report	123	12	30	13	855	786	No Report
Vanuatu	Oceania	No Report	No Report	No Report	No Report	No Report	No Report	No Report	No Report	No Report	No Report	0	No Report	No Report	No Report	No Report
Venezuela (Bolivarian Republic of)	Americas	12	17	27	58	24	13	9	1	3	4	10	No Report	7	6	No Report
Vietnam	Asia	0	No Report	No Report	No Count	No Count	No Report	No Report	No Report	No Report	No Report	No Report	No Report	No Report	No Report	No Report
Yemen	Asia	No Report	No Report	No Report	No Report	No Report	No Report	No Report	No Report	No Count	No Report	12353	25041	No Report	44913	No Report
Zambia	Africa	No Report	No Report	No Report	No Report	No Report	No Report	No Count	No Report	No Report	No Report	No Report	No Report	No Report	No Report	No Report
Zimbabwe	Africa	No Report	No Report	No Count	No Report	No Count	No Report	No Report	No Report	No Report	No Report	No Count	No Count	No Count	No Count	No Report

## Sheet: Populations
Countries	Region	2005	2006	2007	2008	2009	2010	2011	2012	2013	2014	2015	2016	2017	2018	2019
Afghanistan	Asia	25654274	26433058	27100542	27722281	28394806	29185511	30117411	31161378	32269592	33370804	34413603	35383028	36296111	37171922	38041757
Albania	Europe	3011487	2992547	2970017	2947314	2927519	2913021	2905195	2900401	2895092	2889104	2880703	2876101	2873457	2866376	2854191
Algeria	Africa	33149720	33641007	34166976	34730604	35333882	35977451	36661438	37383899	38140135	38923688	39728020	40551398	41389174	42228415	43053054
Andorra	Europe	78871	80995	82682	83860	84461	84454	83748	82427	80770	79213	77993	77295	76997	77008	77146
Angola	Africa	19433604	20149905	20905360	21695636	22514275	23356247	24220660	25107925	26015786	26941773	27884380	28842482	29816769	30809787	31825299
Argentina	Americas	38892924	39289876	39684303	40080159	40482786	40788453	41261490	41733271	42202935	42669500	43131966	43590368	44044811	44494502	44938712
Armenia	Asia	2981262	2958301	2932615	2907615	2888094	2877314	2876536	2884239	2897593	2912403	2925559	2936147	2944789	2951741	2957728
Australia	Oceania	20394800	20697900	20827600	21249200	21691700	22031750	22340024	22733465	23128129	23475686	23815995	24190907	24601860	24982688	25365745
Austria	Europe	8227829	8268641	8295487	8321496	8343323	8363404	8391643	8429991	8479823	8546356	8642699	8736668	8797566	8840521	8879920
Azerbaijan	Asia	8391850	8484550	8581300	8763400	8947243	9054332	9173082	9295784	9416801	9535079	9649341	9757812	9854033	9939771	10024283
Bahamas (the)	Americas	324848	331032	337387	343680	349600	354936	359583	363581	367162	370625	374200	377923	381749	385635	389486
Bahrain	Asia	889157	958423	1035924	1114645	1185075	1240864	1278153	1299942	1315029	1336073	1371853	1425793	1494077	1569440	1641164
Bangladesh	Asia	139035505	140921154	142660381	144304164	145924795	147575433	149273134	151005733	152761413	154517385	156256287	157977151	159685421	161376713	163046173
Barbados	Americas	276320	277475	278701	279946	281107	282131	282987	283698	284294	284825	285327	285798	286229	286640	287021
Belarus	Europe	9663915	9604924	9560953	9527985	9506765	9490583	9473172	9464495	9465997	9474511	9489616	9501534	9498264	9483499	9417849
Belgium	Europe	10478617	10547958	10625700	10709973	10796493	10895586	11038264	11106932	11159407	11209057	11274196	11331422	11375158	11427054	11488980
Belize	Americas	283798	291338	299031	306822	314655	322465	330236	338001	345707	353366	360926	368399	375775	383071	390351
Benin	Africa	7982223	8216893	8454790	8696915	8944713	9199254	9460829	9729254	10004594	10286839	10575962	10872072	11175192	11485035	11801151
Bhutan	Asia	648744	657404	664873	671611	678329	685502	693297	701582	710235	719053	727885	736706	745563	754396	763094
Bolivia (Plurinational State of)	Americas	9232301	9395449	9558438	9721457	9884790	10048597	10212951	10377677	10542375	10706517	10869732	11031822	11192853	11353140	11513102
Bosnia and Herzegovina	Europe	3765332	3765422	3762791	3754261	3735945	3705478	3661173	3604972	3542598	3482106	3429362	3386263	3351534	3323929	3300998
Botswana	Africa	1799077	1835911	1875458	1915636	1953495	1987106	2015406	2039551	2062551	2088619	2120716	2159925	2205076	2254067	2303703
Brazil	Americas	186127108	188167353	190130445	192030362	193886505	195713637	197514541	199287292	201035904	202763744	204471759	206163056	207833825	209469320	211049519
Brunei Darussalam	Asia	365112	370262	374967	379418	383902	388634	393687	398997	404414	409778	414914	419791	424481	428960	433296
Bulgaria	Europe	7658972	7601022	7545338	7492561	7444443	7395599	7348328	7305888	7265115	7223938	7177991	7127822	7075947	7025037	6975761
Burkina Faso	Africa	13421935	13829173	14252029	14689725	15141098	15605211	16081915	16571252	17072791	17586029	18110616	18646350	19193236	19751466	20321383
Burundi	Africa	7364857	7607850	7862226	8126104	8397661	8675606	8958406	9245992	9540302	9844301	10160034	10488002	10827010	11175379	11530577
Cabo Verde	Africa	463034	469171	475067	480846	486667	492644	498858	505241	511740	518276	524740	531140	537499	543764	549936
Cambodia	Asia	13273355	13477705	13679953	13883835	14093605	14312205	14541421	14780454	15026330	15274506	15521435	15766290	16009413	16249795	16486542
Cameroon	Africa	17733408	18223677	18730283	19252674	19789922	20341236	20906392	21485267	22077300	22681853	23298376	23926549	24566070	25216261	25876387
Canada	Americas	32243753	32571174	32889025	33247118	33628895	34004889	34339328	34714222	35082954	35437435	35702908	36109487	36545295	37065178	37593384
Central African Republic (the)	Africa	4038380	4118075	4198004	4273368	4337623	4386765	4418639	4436411	4447945	4464171	4493171	4537683	4596023	4666375	4745179
Chad	Africa	10096630	10457122	10818031	11183589	11560142	11952134	12360986	12784748	13220433	13663562	14110971	14561658	15016761	15477727	15946882
Chile	Americas	16182713	16354507	16530201	16708255	16886184	17062531	17233584	17400359	17571511	17758969	17969356	18209072	18470435	18729166	18952035
China	Asia	1303720000	1311020000	1317885000	1324655000	1331260000	1337705000	1344130000	1350695000	1357380000	1364270000	1371220000	1378665000	1386395000	1392730000	1397715000
Colombia	Americas	42647731	43200901	43737512	44254972	44750054	45222699	45662747	46075721	46495492	46967706	47520667	48175048	48909844	49661056	50339443
Comoros (the)	Africa	611625	626427	641624	657227	673251	689696	706578	723865	741511	759390	777435	795597	813890	832322	850891
Congo (the Democratic Republic of the)	Africa	54785894	56578046	58453687	60411195	62448572	64563853	66755151	69020749	71358804	73767445	76244532	78789130	81398765	84068092	86790568
Congo (the)	Africa	3622775	3745143	3876123	4011487	4145400	4273738	4394842	4510197	4622757	4736965	4856093	4980996	5110701	5244363	5380504
Costa Rica	Americas	4285504	4345421	4404626	4463123	4520739	4577371	4633086	4688003	4742111	4795390	4847805	4899336	4949955	4999443	5047561
Côte d'Ivoire	Africa	18354513	18754914	19171250	19605568	20059147	20532944	21028652	21547188	22087506	22647672	23226148	23822726	24437475	25069226	25716554
Croatia	Europe	4310145	4311159	4310217	4309705	4305181	4295427	4280622	4267558	4255689	4238389	4203604	4174349	4124531	4087843	4065253
Cuba	Americas	11261586	11261241	11251117	11236975	11226711	11225833	11236671	11257112	11282722	11306909	11324777	11335108	11339255	11338146	11333484
Curaçao	Americas	137658	141239	144056	145880	146833	148703	150831	152088	153822	155909	157980	159664	160175	159336	157441
Cyprus	Asia	1027657	1045508	1063708	1081568	1098089	1112617	1124837	1135046	1143866	1152297	1160987	1170189	1179685	1189262	1198574
Czechia	Europe	10211216	10238905	10298828	10384603	10443936	10474410	10496088	10510785	10514272	10525347	10546059	10566332	10594438	10629928	10671870
Denmark	Europe	5419432	5437272	5461438	5493621	5523095	5547683	5570572	5591572	5614932	5643475	5683483	5728010	5764980	5793636	5814422
Djibouti	Africa	783248	794554	805456	816361	827820	840194	853671	868136	883296	898707	913998	929117	944100	958923	973557
Dominican Republic (the)	Americas	9097262	9218681	9338856	9458079	9576736	9695117	9813219	9930916	10048226	10165182	10281675	10397738	10513111	10627147	10738957
Ecuador	Americas	13825839	14059379	14296554	14535740	14774412	15011114	15243885	15474099	15707473	15951832	16212022	16491116	16785356	17084359	17373657
Egypt	Africa	75523576	76873670	78232124	79636081	81134789	82761244	84529251	86422240	88404652	90424668	92442549	94447071	96442590	98423602	100388076
El Salvador	Americas	6052124	6079395	6105810	6131767	6157678	6183877	6210567	6237922	6266076	6295124	6325121	6356137	6388124	6420740	6453550
Equatorial Guinea	Africa	749527	784494	821686	860839	901589	943640	986861	1031191	1076412	1122273	1168575	1215181	1262008	1308966	1355982
Eritrea	Africa	2826653	2918209	2996540	3062782	3119920	3170437	3213969	3250100	3281499	3311449	3342818	3376557	3412893	3452786	3497117
Estonia	Europe	1354775	1346810	1340680	1337090	1334515	1331475	1327439	1322696	1317997	1314545	1315407	1315790	1317384	1321977	1326898
Ethiopia	Africa	76346310	78489205	80674343	82916236	85233923	87639962	90139928	92726982	95385793	98094264	100835453	103603461	106399926	109224410	112078727
Fiji	Oceania	821606	827869	836185	845356	853636	859816	863451	865065	865602	866447	868632	872406	877460	883490	889955
Finland	Europe	5246096	5266268	5288720	5313399	5338871	5363352	5388272	5413971	5438972	5461512	5479531	5495303	5508214	5515525	5521606
France	Europe	63179356	63621376	64016227	64374979	64707035	65027505	65342789	65659814	65998685	66312067	66548272	66724104	66918020	67101930	67248926
Gabon	Africa	1390550	1430144	1472565	1518538	1568925	1624146	1684629	1749677	1817070	1883801	1947690	2007882	2064812	2119275	2172578
Gambia (the)	Africa	1543745	1591444	1639846	1689288	1740277	1793199	1848142	1905020	1963708	2024037	2085860	2149134	2213900	2280092	2347696
Georgia	Asia	3902469	3880347	3860158	3848449	3814419	3786695	3756441	3728874	3717668	3719414	3725276	3727505	3728004	3726549	3720161
Germany	Europe	82469422	82376451	82266372	82110097	81902307	81776930	80274983	80425823	80645605	80982500	81686611	82348669	82657002	82905782	83092962
Ghana	Africa	21814648	22379057	22963946	23563832	24170943	24779614	25387713	25996454	26607641	27224480	27849203	28481947	29121464	29767108	30417858
Greece	Europe	10987314	11020362	11048473	11077841	11107017	11121341	11104899	11045011	10965211	10892413	10820883	10775971	10754679	10732882	10721582
Guatemala	Americas	12948292	13213330	13477017	13739299	14000190	14259687	14521515	14781942	15043981	15306316	15567419	15827690	16087418	16346950	16604026
Guinea	Africa	9109585	9307421	9518159	9738796	9964470	10192168	10420459	10652032	10892821	11150970	11432096	11738434	12067516	12414292	12771246
Guinea-Bissau	Africa	1344931	1377582	1411545	1446936	1483920	1522603	1562996	1604981	1648259	1692433	1737207	1782434	1828146	1874304	1920917
Guyana	Americas	746156	746335	746477	746815	747718	749430	752029	755388	759281	763371	767433	771363	775218	779007	782775
Haiti	Americas	9195289	9344784	9495336	9646570	9798046	9949318	10100320	10250922	10400672	10549007	10695540	10839976	10982367	11123183	11263079
Honduras	Americas	7458982	7634295	7808520	7980955	8150780	8317467	8480670	8640692	8798524	8955579	9112904	9270794	9429016	9587523	9746115
Hungary	Europe	10087065	10071370	10055780	10038188	10022650	10000023	9971727	9920362	9893082	9866468	9843028	9814023	9787966	9775564	9771141
Iceland	Europe	296734	303782	311566	317414	318499	318041	319014	320716	323764	327386	330815	335439	343400	352721	360563
India	Asia	1147609924	1165486291	1183209471	1200669762	1217726217	1234281163	1250287939	1265780243	1280842119	1295600768	1310152392	1324517250	1338676779	1352642283	1366417756
Indonesia	Asia	226289468	229318262	232374239	235469755	238620554	241834226	245115988	248451714	251805314	255128076	258383257	261556386	264650969	267670549	270625567
Iran (Islamic Republic of)	Asia	69762345	70554756	71336476	72120608	72924833	73762519	74634959	75539881	76481963	77465769	78492208	79563991	80673888	81800204	82913893
Iraq	Asia	26922279	27448124	27911242	28385739	28973157	29741977	30725305	31890012	33157061	34411949	35572269	36610632	37552789	38433604	39309789
Ireland	Europe	4159914	4273591	4398942	4489544	4535375	4560155	4580084	4599533	4623816	4657740	4701957	4755335	4807388	4867316	4934340
Israel	Asia	6930100	7053700	7180100	7308800	7485600	7623600	7765800	7910500	8059500	8215700	8380100	8546000	8713300	8882800	9054000
Italy	Europe	57969484	58143979	58438310	58826731	59095365	59277417	59379449	59539717	60233948	60789140	60730582	60627498	60536709	60421760	59729081
Jamaica	Americas	2740000	2754414	2768229	2781869	2795839	2810464	2825932	2842128	2858710	2875137	2891024	2906242	2920848	2934853	2948277
Japan	Asia	127773000	127854000	128001000	128063000	128047000	128070000	127833000	127629000	127445000	127276000	127141000	126994511	126785797	126529100	126264931
Jordan	Asia	5765639	5991547	6255290	6556473	6893258	7261541	7662858	8089963	8518992	8918822	9266573	9554286	9785840	9965322	10101697
Kazakhstan	Asia	15147029	15308085	15484192	15776938	16092822	16321872	16557202	16792090	17035551	17288285	17542806	17794055	18037776	18276452	18513673
Kenya	Africa	36624897	37649039	38705934	39791984	40901798	42030684	43178270	44343469	45519986	46700063	47878339	49051531	50221146	51392570	52573967
Korea (the Democratic People's Republic of)	Asia	23904167	24054866	24188330	24310143	24428340	24548840	24673392	24800638	24929500	25057793	25183832	25307665	25429816	25549606	25666158
Korea (the Republic of)	Asia	48184561	48438292	48683638	49054708	49307835	49554112	49936638	50199853	50428893	50746659	51014947	51217803	51361911	51606633	51709098
Kuwait	Asia	2270196	2373661	2504026	2656010	2821041	2991884	3168054	3348852	3526382	3690939	3835588	3956862	4056102	4137314	4207077
Kyrgyzstan	Asia	5162600	5218400	5268400	5318700	5383300	5447900	5514600	5607200	5719600	5835500	5956900	6079500	6198200	6322800	6456200
Lao People's Democratic Republic (the)	Asia	5751675	5846075	5944950	6046630	6148621	6249168	6347564	6444527	6541302	6639763	6741160	6845848	6953031	7061498	7169456
Latvia	Europe	2238799	2218357	2200325	2177322	2141669	2097555	2059709	2034319	2012647	1993782	1977527	1959537	1942248	1927174	1913822
Lebanon	Asia	4698761	4759760	4767347	4764745	4813026	4953064	5202022	5537620	5913016	6261046	6532681	6714281	6819373	6859408	6855709
Lesotho	Africa	1996115	1989933	1986926	1987130	1990135	1995575	2003793	2014988	2028528	2043448	2059011	2075041	2091532	2108327	2125267
Liberia	Africa	3218114	3329211	3461911	3607863	3754129	3891357	4017446	4135662	4248337	4359508	4472229	4586788	4702224	4818976	4937374
Libya	Africa	5798615	5886874	5974786	6058740	6133987	6197667	6247438	6285751	6320350	6362039	6418315	6492160	6580723	6678565	6777453
Liechtenstein	Europe	34718	34975	35217	35469	35723	35996	36299	36615	36940	37219	37465	37655	37805	37918	38020
Lithuania	Europe	3322528	3269909	3231294	3198231	3162916	3097282	3028115	2987773	2957689	2932367	2904910	2868231	2828403	2801543	2794137
Luxembourg	Europe	465158	472637	479993	488650	497783	506953	518347	530946	543360	556319	569604	582014	596336	607950	620001
Madagascar	Africa	18336722	18880265	19433520	19996476	20569115	21151640	21743970	22346641	22961259	23589897	24234080	24894370	25570511	26262313	26969306
Malawi	Africa	12625950	12973693	13341808	13727899	14128161	14539609	14962118	15396010	15839287	16289550	16745305	17205253	17670193	18143215	18628749
Malaysia	Asia	25690615	26201954	26720367	27236003	27735038	28208028	28650962	29068189	29468923	29866606	30270965	30684652	31104655	31528033	31949789
Maldives	Asia	319604	327489	335172	343448	353391	365730	380493	397231	415592	435018	454914	475505	496398	515704	530957
Mali	Africa	12775509	13203378	13651455	14113578	14581427	15049352	15514593	15979492	16449854	16934213	17438772	17965448	18512429	19077755	19658023
Malta	Europe	403834	405308	406724	409379	412477	414508	416268	420028	425967	434558	445053	455356	467999	484630	504062
Mauritania	Africa	3024198	3111908	3202512	3296237	3393408	3494200	3598646	3706555	3817497	3930894	4046304	4163532	4282582	4403312	4525698
Mauritius	Africa	1228254	1233996	1239630	1244121	1247429	1250400	1252404	1255882	1258653	1260934	1262605	1263473	1264613	1265303	1265711
Mexico	Americas	106005199	107560155	109170503	110815272	112463886	114092961	115695468	117274156	118827158	120355137	121858251	123333379	124777326	126190782	127575529
Micronesia (Federated States of)	Oceania	106135	105374	104442	103549	102971	102916	103448	104506	105922	107444	108886	110215	111461	112640	113811
Moldova (the Republic of)	Europe	2888111	2880095	2873429	2867964	2864346	2861487	2859833	2859458	2858692	2856950	2834530	2802170	2755158	2708214	2663251
Mongolia	Asia	2526429	2558854	2593819	2631899	2673794	2719902	2770357	2824698	2881783	2940111	2998433	3056358	3113788	3170214	3225166
Montenegro	Europe	614261	615025	615875	616969	618294	619428	620079	620601	621207	621810	622159	622303	622373	622227	622028
Morocco	Africa	30455563	30804689	31163670	31536807	31929087	32343384	32781860	33241898	33715705	34192358	34663608	35126274	35581257	36029089	36471766
Mozambique	Africa	20493927	21080108	21673319	22276596	22894718	23531567	24187500	24862673	25560752	26286192	27042001	27829930	28649007	29496009	30366043
Myanmar	Asia	48949931	49301049	49621479	49929642	50250366	50600827	50990612	51413703	51852464	52280816	52680724	53045199	53382521	53708318	54045422
Namibia	Africa	1938316	1971318	2006516	2043382	2081039	2118877	2156698	2194777	2233506	2273426	2314901	2358044	2402623	2448300	2494524
Nepal	Asia	25744500	26066687	26382586	26666581	26883531	27013207	27041220	26989160	26916795	26905982	27015033	27263430	27632682	28095712	28608715
Netherlands (the)	Europe	16319868	16346101	16381696	16445593	16530388	16615394	16693074	16754962	16804432	16865008	16939923	17030314	17131296	17231624	17344874
New Caledonia	Oceania	232250	235750	239250	242750	245950	249750	254350	259000	263650	268050	268700	269350	270000	270650	271300
New Zealand	Oceania	4133900	4184600	4223800	4259800	4302600	4350700	4384000	4408100	4442100	4516500	4609400	4714100	4813600	4900600	4979300
Nicaragua	Americas	5438692	5513757	5590066	5667436	5745538	5824058	5903035	5982530	6062462	6142734	6223234	6303970	6384843	6465502	6545503
Niger (the)	Africa	13624474	14143969	14685404	15250913	15843131	16464025	17114770	17795209	18504287	19240182	20001663	20788789	21602388	22442831	23310719
Nigeria	Africa	138865014	142538305	146339971	150269622	154324939	158503203	162805080	167228803	171765819	176404931	181137454	185960244	190873247	195874685	200963603
North Macedonia (Rep. of)	Europe	2060280	2063132	2065408	2067309	2069030	2070737	2072484	2074275	2076065	2077780	2079335	2080746	2081996	2082957	2083458
Norway	Europe	4623291	4660677	4709153	4768212	4828726	4889252	4953088	5018573	5079623	5137232	5188607	5234519	5276968	5311916	5347896
Oman	Asia	2511254	2580753	2657162	2750956	2876186	3041435	3251102	3498031	3764805	4027255	4267341	4479217	4665926	4829476	4974992
Pakistan	Asia	160304007	164022626	167808106	171648984	175525610	179424643	183340168	187280125	191260799	195305012	199426953	203631356	207906210	212228288	216565317
Palestine, State of**	Asia	3320396	3406334	3494496	3591977	3689099	3786161	3882986	3979998	4076708	4173398	4270092	4367088	4454805	4569087	4685306
Panama	Americas	3330222	3391673	3453671	3516204	3579215	3642691	3706479	3770635	3835447	3901311	3968490	4037073	4106764	4176868	4246440
Papua New Guinea	Oceania	6494902	6646891	6808503	6976200	7144774	7310512	7472196	7631003	7788388	7946733	8107772	8271766	8438038	8606324	8776119
Paraguay	Americas	5824095	5913212	5998430	6081296	6163970	6248017	6333981	6421510	6510273	6599524	6688746	6777878	6867058	6956069	7044639
Peru	Americas	27866140	28102055	28333050	28562321	28792663	29027680	29264314	29506790	29773986	30090372	30470739	30926036	31444299	31989265	32510462
Philippines (the)	Asia	86326251	87888675	89405482	90901967	92414161	93966784	95570049	97212639	98871558	100513137	102113206	103663812	105172921	106651394	108116622
Poland	Europe	38165445	38141267	38120560	38125759	38151603	38042794	38063255	38063164	38040196	38011735	37986412	37970087	37974826	37974750	37965475
Portugal	Europe	10503330	10522288	10542964	10558177	10568247	10573100	10557560	10514844	10457295	10401062	10358076	10325452	10300300	10283822	10286263
Qatar	Asia	865410	1022704	1218441	1436670	1654944	1856329	2035862	2196078	2336579	2459202	2565708	2654379	2724727	2781682	2832071
Romania	Europe	21319685	21193760	20882982	20537875	20367487	20246871	20147528	20058035	19983693	19908979	19815616	19702267	19588715	19473970	19371648
Russian Federation (the)	Europe	143518814	143049637	142805114	142742366	142785349	142849468	142960908	143201721	143506995	143819667	144096870	144342397	144496739	144477859	144406261
Rwanda	Africa	8840220	9043342	9273759	9524532	9782770	10039338	10293333	10549668	10811538	11083629	11369066	11668829	11980960	12301969	12626938
San Marino	Europe	29324	29694	30068	30434	30825	31221	31655	32103	32554	32941	33270	33503	33671	33784	33864
Sao Tome and Principe	Africa	157472	161676	166297	171122	175877	180372	184521	188394	192076	195727	199439	203221	207086	211032	215048
Saudi Arabia	Asia	23816175	24498313	25184589	25888535	26630303	27421468	28267591	29154906	30052058	30916603	31717676	32443443	33101183	33702757	34268529
Senegal	Africa	11090123	11382272	11687078	12004700	12335092	12678143	13033814	13401990	13782429	14174740	14578450	14993514	15419354	15854324	16296362
Serbia	Europe	7440769	7411569	7381579	7350222	7320807	7291436	7234099	7199077	7164132	7130576	7095383	7058322	7020858	6982604	6945235
Seychelles	Africa	82858	84600	85033	86956	87298	89770	87441	88303	89949	91359	93419	94677	95843	96762	97625
Sierra Leone	Africa	5645629	5829240	5989641	6133599	6272735	6415636	6563238	6712586	6863975	7017153	7171909	7328846	7488427	7650149	7813207
Singapore	Asia	4265762	4401365	4588599	4839396	4987573	5076732	5183688	5312437	5399162	5469724	5535002	5607283	5612253	5638676	5703569
Slovakia	Europe	5372807	5373054	5374622	5379233	5386406	5391428	5398384	5407579	5413393	5418649	5423801	5430798	5439232	5446771	5454147
Slovenia	Europe	2000474	2006868	2018122	2021316	2039669	2048583	2052843	2057159	2059953	2061980	2063531	2065042	2066388	2073894	2088385
Somalia	Africa	10446856	10763904	11080122	11397188	11717691	12043886	12376305	12715487	13063711	13423571	13797204	14185635	14589165	15008225	15442906
South Africa	Africa	47880595	48489464	49119766	49779472	50477013	51216967	52003759	52832659	53687125	54544184	55386369	56207649	57009751	57792520	58558267
South Sudan (Rep. of)	Africa	7535931	7907407	8315144	8736932	9142258	9508372	9830695	10113648	10355030	10554882	10715657	10832520	10910774	10975924	11062114
Spain	Europe	43653155	44397319	45226803	45954106	46362946	46576897	46742697	46773055	46620045	46480882	46444832	46484062	46593236	46797754	47133521
Sri Lanka	Asia	19544988	19695977	19842044	19983984	20123508	20261738	20398496	20425000	20585000	20778000	20970000	21203000	21444000	21670000	21803000
St. Lucia	Americas	163408	165378	167644	170011	172223	174092	175538	176654	177505	178307	179131	180028	180955	181890	182795
Sudan (the)	Africa	30949514	31661824	32360619	33060844	33783779	34545014	35349676	36193781	37072555	37977657	38902948	39847433	40813398	41801532	42813237
Suriname	Americas	499461	505292	511181	517122	523113	529126	535177	541247	547295	553278	559136	564883	570501	575987	581363
Sweden	Europe	9029572	9080505	9148092	9219637	9298515	9378126	9449213	9519374	9600379	9696110	9799186	9923085	10057698	10175214	10278887
Switzerland	Europe	7437115	7483934	7551117	7647675	7743831	7824909	7912398	7996861	8089346	8188649	8282396	8373338	8451840	8514329	8575280
Syrian Arab Republic	Asia	18361178	19059257	19878257	20664037	21205873	21362541	21081814	20438861	19578466	18710711	17997411	17465567	17095669	16945062	17070132
Taiwan**	Asia	22705713	22823848	22927215	23019045	23104546	23187551	23268765	23346896	23421582	23491976	23557477	23618200	23674546	23726460	23773876
Tajikistan	Asia	6789318	6922590	7062667	7209924	7364752	7527397	7697507	7874838	8059782	8252828	8454019	8663575	8880270	9100847	9321023
Tanzania, United Republic of	Africa	38450323	39548666	40681416	41853944	43073830	44346532	45673520	47053033	48483132	49960563	51482638	53049231	54660345	56313444	58005461
Thailand	Asia	65416189	65812540	66182064	66530980	66866834	67195032	67518379	67835969	68144519	68438748	68714519	68971313	69209817	69428454	69625581
Timor-Leste	Asia	995130	1016437	1036388	1055428	1074286	1093517	1113154	1133002	1153288	1174333	1196294	1219289	1243260	1267975	1293120
Togo	Africa	5611643	5762881	5920360	6083417	6250840	6421674	6595939	6773807	6954721	7137997	7323162	7509952	7698476	7889095	8082359
Trinidad and Tobago	Americas	1296497	1302552	1308450	1314449	1320921	1328144	1336180	1344814	1353708	1362337	1370332	1377563	1384060	1389841	1394969
Tunisia	Africa	10106778	10201211	10304729	10414425	10525691	10635245	10741872	10846993	10952949	11063195	11179951	11303942	11433438	11565203	11694721
Turkey	Asia	67903461	68756809	69581854	70418612	71321406	72326992	73443254	74651046	75925454	77229262	78529413	79827868	81116451	82340090	83429607
Turkmenistan	Asia	4754652	4810114	4870142	4935765	5007953	5087211	5174076	5267906	5366376	5466324	5565283	5662371	5757667	5850902	5942094
Uganda	Africa	27684590	28571475	29486335	30431734	31411096	32428164	33476772	34558700	35694519	36911530	38225447	39649173	41166588	42729032	44269587
Ukraine	Europe	47105171	46787786	46509355	46258189	46053331	45870741	45706086	45593342	45489648	45272155	45154036	45004673	44831135	44622518	44386203
United Arab Emirates (the)	Asia	4588222	5300172	6168846	7089486	7917368	8549998	8946778	9141598	9197908	9214182	9262896	9360975	9487206	9630966	9770526
United Kingdom of Great Britain and Northern Ireland (the)	Europe	60401206	60846820	61322463	61806995	62276270	62766365	63258810	63700215	64128273	64602298	65116219	65611593	66058859	66460344	66836327
United States of America (the)	Americas	295516599	298379912	301231207	304093966	306771529	309327143	311583481	313877662	316059947	318386329	320738994	323071755	325122128	326838199	328329953
Uruguay	Americas	3321799	3325403	3331753	3340221	3349676	3359273	3368926	3378975	3389436	3400439	3412013	3424139	3436645	3449290	3461731
Uzbekistan	Asia	26167000	26488250	26868000	27302800	27767400	28562400	29339400	29774500	30243200	30757700	31298900	31847900	32388600	32956100	33580350
Vanuatu	Oceania	209282	214379	219464	224700	230244	236216	242658	249505	256637	263888	271128	278326	285499	292675	299882
Venezuela (Bolivarian Republic of)	Americas	26432445	26850190	27247601	27635827	28031010	28439942	28887873	29360827	29781046	30042973	30081827	29851249	29402480	28887117	28515829
Vietnam	Asia	83832662	84617545	85419588	86243424	87092250	87967655	88871384	89801926	90752593	91713850	92677082	93640435	94600643	95545959	96462108
Yemen	Asia	20107416	20687648	21282514	21892149	22516464	23154854	23807586	24473176	25147112	25823488	26497881	27168210	27834811	28498683	29161922
Zambia	Africa	11856244	12173518	12502958	12848531	13215142	13605986	14023199	14465148	14926551	15399793	15879370	16363449	16853608	17351714	17861034
Zimbabwe	Africa	12076697	12155496	12255920	12379553	12526964	12697728	12894323	13115149	13350378	13586710	13814642	14030338	14236599	14438812	14645473
